# Supplementary material for: Attenuation of 40S Ribosomal Subunit Abundance Differentially Affects Host and HCV Translation and Suppresses HCV Replication
Source: PLoS Pathog. 2012 Jun 28;8(6):e1002766. doi: 10.1371/journal.ppat.1002766 (PMC3394201; doi:10.1371/journal.ppat.1002766)
Supplement: Dataset S1 — Meta-analysis Excel file supplementary to Figure 6 . (Sheet 1: Tai et al. 2009) The published complete screen result of the functional genomic siRNA screen. We used this data for meta-analysis and evaluation of the effects of knockdowns of specific gene categories individually. The overall effect on HCV level of each siRNA treatment is indicated as Mean Z score luciferase; on cell survival, Mean Z score CellTiterGlo. (Sheet 2: ribosomal protein s) Over 80% of siRNAs targeting small subunit ribosomal proteins significantly reduced Mean Z score luciferase, meanwhile their effects on cell survival are negligible. (Sheet 3: ribosomal protein l) For large subunit ribosomal protein, less than 10% of siRNAs show significant inhibitory effect on HCV. (Sheet 4: EIF1) (Sheet 5: EIF2)(Sheet 6: EIF3)(Sheet 7: EIF4)(Sheet 8: EIF4)(Sheet 9: EIF4)(Sheet 10: EIF5)(Sheet 11: Cyclin)(Sheet 12: CDK)(Sheet 12: Cell division cycle)(Sheet 12: Known factors) For genes encoding subunits of eukaryotic translation factor 1–5, cyclin, CDK, CDC or other factors known to be involved in HCV cycle, less than 25% of siRNAs targeting the aforementioned categories show significant inhibitory effect on HCV. Such contrast highlights the unique role of small subunit ribosomal protein in HCV replication. (XLS) [file ppat.1002766.s001.xls]

## Sheet: 2009 Tai et al.
Table S1. Results of the Primary Screen of the Whole-Genome siRNA Library
Gene Symbol	Entrez Gene ID	Stock_ID	Mean Z score luciferase	Luciferase fold change	p value	q value	Mean Z score CellTiterGlo	CellTiterGlo fold change	Number of siRNA duplexes reconfirmed on deconvolution
COPB2	9276	PL-50001	-13.1684	-14.2644	1.33392e-39	0	0.0330441	1.00293	3/3	coatomer protein complex, subunit beta 2 (beta prime)
COPA	1314	PL-50047	-9.39456	-9.43472	5.74577e-21	0	-0.270686	0.959356	4/4	coatomer protein complex, subunit alpha
CHMP2A	27243	PL-50057	-9.0371	-15.0052	1.60885e-19	0	-1.20046	0.842343	4/4	chromatin modifying protein 2A
RPS29	6235	PL-50024	-8.38577	-5.92308	5.03956e-17	0	1.8745	1.31544	(ribosomal subunit)	ribosomal protein S29
COPZ1	22818	PL-50054	-8.30107	-11.4515	1.03179e-16	0	-2.83374	0.66543	2/4	coatomer protein complex, subunit zeta 1
ARCN1	372	PL-50047	-8.23201	-7.1881	1.84092e-16	7.44077e-13	-0.720038	0.895022	3/4	archain 1
PIK4CA	5297	PL-50002	-7.51025	-7.09923	5.90156e-14	1.70925e-10	1.77883	1.16974	3/4	phosphatidylinositol 4-kinase, catalytic, alpha polypeptide
RPS26	6231	PL-50050	-7.4783	-6.86002	7.52919e-14	1.90855e-10	1.54133	1.22347	(ribosomal subunit)	ribosomal protein S26
CKAP5	9793	PL-50052	-7.2143	-3.73544	5.42132e-13	1.21979e-09	0.862389	1.11087	3/4	cytoskeleton associated protein 5
RPS9	6203	PL-50024	-7.12663	-4.53136	1.02854e-12	2.08223e-09	2.89447	1.53754	(ribosomal subunit)	ribosomal protein S9
RPS24	6229	PL-50050	-7.03421	-6.10752	2.00398e-12	3.68724e-09	1.36357	1.19449	(ribosomal subunit)	ribosomal protein S24
CDC42	998	PL-50021	-6.95981	-4.33058	3.40723e-12	5.745e-09	-0.261553	0.964082	3/4	cell division cycle 42 (GTP binding protein, 25kDa)
ZNF346	23567	PL-50056	-6.7771	-5.8654	1.22616e-11	1.90736e-08	0.0245251	1.0026	1/4	zinc finger protein 346
RPS4X	6191	PL-50024	-6.74706	-4.18798	1.50875e-11	2.1791e-08	2.58032	1.46312	(ribosomal subunit)	ribosomal protein S4, X-linked
RPS13	6207	PL-50050	-6.58861	-5.4376	4.4397e-11	5.63303e-08	1.07057	1.15041	(ribosomal subunit)	ribosomal protein S13
RPS11	6205	PL-50050	-6.58795	-5.44719	4.4595e-11	5.63303e-08	1.5001	1.21574	(ribosomal subunit)	ribosomal protein S11
TGM1	7051	PL-50013	-6.53332	-3.30357	6.4328e-11	7.6464e-08	-0.284303	0.969384	2/4	transglutaminase 1 (K polypeptide epidermal type I, protein-glutamine-gamma-glutamyltransferase)
SLC34A2	10568	PL-50053	-6.39661	-2.85254	1.5886e-10	1.7827e-07	0.642258	1.09635	3/4	solute carrier family 34 (sodium phosphate), member 2
COPB1	1315	PL-50047	-6.2214	-4.40886	4.92747e-10	5.23597e-07	-1.60282	0.78098	4/4	coatomer protein complex, subunit beta 1
RPS28	6234	PL-50050	-6.13844	-4.85263	8.33338e-10	8.41054e-07	1.14295	1.16211	(ribosomal subunit)	ribosomal protein S28
NBPF4	148545	PL-50073	-6.08769	-3.72561	1.14551e-09	1.10091e-06	0.294988	1.03484	0/4	neuroblastoma breakpoint family, member 4
PI4KAP2	375133	PL-50080	-5.66055	-2.60332	1.50889e-08	1.26762e-05	-1.22553	0.861778	3/4	Homo sapiens phosphatidylinositol 4-kinase, catalytic, alpha pseudogene 2 (PI4KAP2) on chromosome 22.
RPS27A	6233	PL-50050	-5.6312	-4.25789	1.78963e-08	1.44323e-05	1.83113	1.26903	(ribosomal subunit)	ribosomal protein S27a
RPS6	6194	PL-50050	-5.60253	-4.22528	2.11244e-08	1.59038e-05	2.66933	1.41909	(ribosomal subunit)	ribosomal protein S6
DLX6	0	PL-50090	-5.6011	-2.86557	2.12999e-08	1.59038e-05	0.800812	1.09112	2/4	Homo sapiens distal-less homeobox 6 (DLX6), mRNA.
RPS8	6202	PL-50050	-5.5447	-4.16822	2.94457e-08	2.11983e-05	0.499415	1.06729	(ribosomal subunit)	ribosomal protein S8
FANCE	2178	PL-50021	-5.51934	-3.23018	3.40282e-08	2.36514e-05	-0.895555	0.882693	2/4	Fanconi anemia, complementation group E
GPR77	27202	PL-50004	-5.48686	-4.26205	4.0914e-08	2.74877e-05	-0.577587	0.942484	0/4	G protein-coupled receptor 77
RPS16	6217	PL-50024	-5.4443	-3.15049	5.20088e-08	3.3021e-05	2.72539	1.49941	(ribosomal subunit)	ribosomal protein S16
NAPA	8775	PL-50051	-5.44286	-2.7975	5.24314e-08	3.3021e-05	-0.614576	0.928259	3/4	N-ethylmaleimide-sensitive factor attachment protein, alpha
RPS12	6206	PL-50050	-5.42146	-4.03183	5.91158e-08	3.61011e-05	-0.00503352	0.998763	(ribosomal subunit)	ribosomal protein S12
RPS15A	6210	PL-50050	-5.41345	-4.02158	6.1821e-08	3.63015e-05	1.36092	1.19358	(ribosomal subunit)	ribosomal protein S15a
BCL6B	255877	PL-50006	-5.40993	-4.11775	6.3048e-08	3.63015e-05	0.239213	1.02543	2/4	B-cell CLL/lymphoma 6, member B (zinc finger protein)
TRIM62	55223	PL-50060	-5.39294	-2.95324	6.93127e-08	3.87987e-05	-1.18645	0.860524	2/4	tripartite motif-containing 62
ITM2A	9452	PL-50052	-5.33965	-2.60452	9.31271e-08	5.07152e-05	-0.704336	0.915481	0/4	integral membrane protein 2A
COPG	22820	PL-50054	-5.27923	-4.75118	1.29728e-07	6.70173e-05	-1.41211	0.820244	3/4	coatomer protein complex, subunit gamma
FARSB	10056	PL-50053	-5.25914	-2.37432	1.44732e-07	7.28962e-05	-1.47214	0.812368	1/4	phenylalanyl-tRNA synthetase, beta subunit
CYP2A7	1549	PL-50012	-5.2533	-3.11768	1.49399e-07	7.34108e-05	-0.626767	0.930614	1/4	cytochrome P450, family 2, subfamily A, polypeptide 7
NUDT4	11163	PL-50011	-5.22548	-2.72402	1.73708e-07	8.33192e-05	0.0154877	1.00255	1/4	nudix (nucleoside diphosphate linked moiety X)-type motif 4
EOMES	8320	PL-50008	-5.16975	-2.6707	2.34409e-07	0.000109809	1.37504	1.1741	1/4	eomesodermin homolog (Xenopus laevis)
RPS15	6209	PL-50050	-5.04032	-3.65986	4.64753e-07	0.000207994	1.39709	1.19785	(ribosomal subunit)	ribosomal protein S15
BCKDHB	594	PL-50010	-5.02666	-2.75887	4.99104e-07	0.000218507	-0.367339	0.952175	2/4	branched chain keto acid dehydrogenase E1, beta polypeptide (maple syrup urine disease)
SPATA13	221178	PL-50076	-5.0197	-2.35385	5.17529e-07	0.000221751	-0.987446	0.896792	3/4	spermatogenesis associated 13
PLA2G4E	123745	PL-50071	-5.0143	-2.58159	5.32266e-07	0.000223312	1.64483	1.20752	1/4	phospholipase A2, group IVE
CHST12	55501	PL-50061	-4.93461	-2.72054	8.03117e-07	0.000317088	0.208556	1.02854	2/4	carbohydrate (chondroitin 4) sulfotransferase 12
HAMP	57817	PL-50017	-4.9237	-2.11901	8.49245e-07	0.000328847	-1.99573	0.724916	2/4	hepcidin antimicrobial peptide
BTBD14B	112939	PL-50006	-4.8505	-3.54091	1.23148e-06	0.000459276	-0.650189	0.938152	1/4	BTB (POZ) domain containing 14B
OR6K3	391114	PL-50089	-4.85045	-3.1761	1.23182e-06	0.000459276	-1.05999	0.884687	2/4	olfactory receptor, family 6, subfamily K, member 3
RPS14	6208	PL-50050	-4.80314	-3.44863	1.56199e-06	0.000571748	0.330891	1.04601	(ribosomal subunit)	ribosomal protein S14
CTBS	1486	PL-50047	-4.79323	-3.16524	1.64118e-06	0.000590003	0.114119	1.01776	1/4	chitobiase, di-N-acetyl-
RPS20	6224	PL-50050	-4.75684	-3.40628	1.96646e-06	0.0006945	1.58641	1.22954	(ribosomal subunit)	ribosomal protein S20
RPS19	6223	PL-50024	-4.70135	-2.72135	2.58452e-06	0.00088443	1.40548	1.23037	(ribosomal subunit)	ribosomal protein S19
IL4I1	259307	PL-50077	-4.70073	-2.44317	2.59229e-06	0.00088443	0.609295	1.07192	3/4	interleukin 4 induced 1
NAB1	4664	PL-50049	-4.68282	-2.17607	2.82962e-06	0.00094929	-0.915261	0.88389	2/4	NGFI-A binding protein 1 (EGR1 binding protein 1)
TUBA1C	84790	PL-50068	-4.66046	-2.71756	3.15498e-06	0.00104106	0.0735386	1.01047	3/4	tubulin, alpha 1c
RPS3A	6189	PL-50050	-4.64724	-3.30709	3.36404e-06	0.00109212	0.681914	1.09258	(ribosomal subunit)	ribosomal protein S3A
FXYD2	486	PL-50010	-4.63986	-2.55644	3.48642e-06	0.00111388	1.00492	1.13945	2/4	FXYD domain containing ion transport regulator 2
RPS25	6230	PL-50050	-4.61419	-3.27485	3.94626e-06	0.00121531	1.5712	1.22918	(ribosomal subunit)	ribosomal protein S25
SERBP1	26135	PL-50056	-4.61215	-3.34351	3.98517e-06	0.00121531	-0.342533	0.955666	3/4	SERPINE1 mRNA binding protein 1
NOX1	27035	PL-50057	-4.60275	-3.95822	4.16948e-06	0.00125253	-1.05225	0.857842	2/4	NADPH oxidase 1
RNF20	56254	PL-50062	-4.56428	-3.14584	5.01211e-06	0.00148344	1.45956	1.23085	0/4	ring finger protein 20
USP54	159195	PL-50074	-4.53668	-2.46693	5.71457e-06	0.00166679	-1.15084	0.878768	1/4	ubiquitin specific peptidase 54
ERCC1	2067	PL-50012	-4.51515	-2.61391	6.32711e-06	0.00181904	0.512968	1.06185	2/4	excision repair cross-complementing rodent repair deficiency, complementation group 1 (includes overlapping antisense sequence)
RNF152	220441	PL-50076	-4.50391	-2.19347	6.67156e-06	0.00189103	0.40717	1.04422	3/4	ring finger protein 152
RPS23	6228	PL-50050	-4.48478	-3.16873	7.29899e-06	0.0020401	0.264692	1.0345	(ribosomal subunit)	ribosomal protein S23
TCEAL2	140597	PL-50072	-4.47679	-2.49835	7.57728e-06	0.00206438	0.748151	1.09692	1/4	transcription elongation factor A (SII)-like 2
OR8K1	390157	PL-50089	-4.4764	-2.91538	7.5911e-06	0.00206438	-0.156599	0.972007	2/4	olfactory receptor, family 8, subfamily K, member 1
TSHZ1	10194	PL-50053	-4.46192	-2.06659	8.12292e-06	0.00217952	0.0420864	1.00169	2/4	teashirt family zinc finger 1
YEATS4	8089	PL-50022	-4.44382	-2.76037	8.83746e-06	0.00225114	-1.19465	0.852441	2/4	YEATS domain containing 4
PDCD5	9141	PL-50023	-4.42828	-2.43087	9.49868e-06	0.00238929	-0.803532	0.894136	1/4	programmed cell death 5
ZNF223	7766	PL-50051	-4.42225	-2.30721	9.76798e-06	0.00241542	-0.488193	0.935513	1/4	zinc finger protein 223
MAPK8	5599	PL-50002	-4.40328	-3.21095	1.06626e-05	0.00258504	-0.727873	0.936439	1/4	mitogen-activated protein kinase 8
SERGEF	26297	PL-50021	-4.38367	-2.52743	1.16694e-05	0.00271714	-0.135713	0.98209	1/4	secretion regulating guanine nucleotide exchange factor
TBK1	29110	PL-50003	-4.38311	-3.30981	1.16996e-05	0.00271714	1.42025	1.14683	2/4	TANK-binding kinase 1
RPS7	6201	PL-50050	-4.38222	-3.09178	1.17478e-05	0.00271714	0.932137	1.1306	(ribosomal subunit)	ribosomal protein S7
FOXG1C	2292	PL-50022	-4.37111	-2.71267	1.23617e-05	0.0028266	0.204487	1.02191	1/4	forkhead box G1C
CCR6	1235	PL-50004	-4.35335	-3.14835	1.34074e-05	0.00303121	-0.989683	0.903783	1/4	chemokine (C-C motif) receptor 6
TRIB2	28951	PL-50003	-4.35073	-3.28138	1.35682e-05	0.00303348	-0.801386	0.929613	1/4	tribbles homolog 2 (Drosophila)
DMD	1756	PL-50019	-4.33768	-2.28886	1.43992e-05	0.003155	0.087198	1.01239	0/4	dystrophin (muscular dystrophy, Duchenne and Becker types)
PTPRH	5794	PL-50016	-4.33728	-1.95834	1.44256e-05	0.003155	0.421166	1.06447	0/4	protein tyrosine phosphatase, receptor type, H
APOM	55937	PL-50019	-4.32217	-2.28304	1.54499e-05	0.00334265	2.39085	1.39569	2/4	apolipoprotein M
EIF2S2	8894	PL-50052	-4.31958	-2.17671	1.5633e-05	0.00334628	0.402356	1.0515	1/4	eukaryotic translation initiation factor 2, subunit 2 beta, 38kDa
WDR46	9277	PL-50052	-4.28968	-2.15478	1.78929e-05	0.00376778	1.80161	1.24608	1/4	WD repeat domain 46
UBB	7314	PL-50012	-4.28864	-2.47775	1.79772e-05	0.00376778	-1.47161	0.839285	1/4	ubiquitin B
NUDT3	11165	PL-50054	-4.28295	-3.51258	1.84434e-05	0.00382561	-0.33637	0.94925	0/4	nudix (nucleoside diphosphate linked moiety X)-type motif 3
CD1D	912	PL-50017	-4.27509	-1.91746	1.91063e-05	0.00392264	-0.921345	0.856358	1/4	CD1d molecule
OR2F1	26211	PL-50005	-4.26003	-3.14383	2.044e-05	0.00415402	0.920609	1.09315	2/4	olfactory receptor, family 2, subfamily F, member 1
KNDC1	85442	PL-50068	-4.21681	-2.47002	2.47783e-05	0.00493254	-1.16336	0.863799	1/4	kinase non-catalytic C-lobe domain (KIND) containing 1
BPIL2	254240	PL-50077	-4.21473	-2.22623	2.50073e-05	0.00493254	3.24519	1.44792	1/4	bactericidal/permeability-increasing protein-like 2
AVPR1B	553	PL-50001	-4.21107	-2.34637	2.54169e-05	0.00496465	0.678863	1.06926	1/4	arginine vasopressin receptor 1B
XKR3	150165	PL-50074	-4.18479	-2.29921	2.85434e-05	0.00549395	-0.87269	0.907644	2/4	XK, Kell blood group complex subunit-related family, member 3
EPM2AIP1	9852	PL-50053	-4.18375	-1.9862	2.86735e-05	0.00549395	0.738082	1.10767	1/4	EPM2A (laforin) interacting protein 1
HSF1	3297	PL-50009	-4.17878	-1.90092	2.9308e-05	0.00556253	-0.594217	0.934302	3/4	heat shock transcription factor 1
HES4	57801	PL-50006	-4.1526	-2.9569	3.28726e-05	0.00612339	1.47518	1.15734	2/4	hairy and enhancer of split 4 (Drosophila)
NOM1	64434	PL-50064	-4.14352	-2.53424	3.42017e-05	0.00626586	0.403994	1.05271	1/4	nucleolar protein with MIF4G domain 1
ARL1	400	PL-50047	-4.14188	-2.67088	3.4447e-05	0.00626586	0.0282765	1.00489	0/4	ADP-ribosylation factor-like 1
TIE1	7075	PL-50003	-4.13785	-3.09996	3.5058e-05	0.00629718	0.50491	1.05488	0/4	tyrosine kinase with immunoglobulin-like and EGF-like domains 1
ATP6V1D	51382	PL-50010	-4.13079	-2.30688	3.61525e-05	0.00634886	2.00826	1.30409	1/4	ATPase, H+ transporting, lysosomal 34kDa, V1 subunit D
NLK	51701	PL-50002	-4.1299	-2.92588	3.62927e-05	0.00634886	-0.422344	0.96421	1/4	nemo-like kinase
SGOL1	151648	PL-50074	-4.11792	-2.27468	3.82311e-05	0.00663023	1.2619	1.15013	1/4	shugoshin-like 1 (S. pombe)
DYNC1I1	1780	PL-50014	-4.11223	-1.89804	3.91858e-05	0.0067377	0.281486	1.03754	1/4	dynein, cytoplasmic 1, intermediate chain 1
TNFRSF8	943	PL-50016	-4.10556	-1.89042	4.03333e-05	0.00687619	0.231425	1.03553	1/4	tumor necrosis factor receptor superfamily, member 8
INTS6	26512	PL-50021	-4.09517	-2.36078	4.21864e-05	0.00713162	-0.901857	0.881956	2/4	integrator complex subunit 6
KRT31	3881	PL-50048	-4.06526	-2.02438	4.7978e-05	0.00796451	0.664497	1.09734	3/4	keratin 31
HAS1	3036	PL-50048	-4.0308	-2.01447	5.55872e-05	0.00908272	0.55048	1.08498	4/4	hyaluronan synthase 1
CACNG1	786	PL-50047	-4.02911	-2.63384	5.59884e-05	0.00908272	-0.61819	0.90838	2/4	calcium channel, voltage-dependent, gamma subunit 1
TNFAIP2	7127	PL-50012	-4.02352	-2.37138	5.7334e-05	0.00922657	0.733765	1.08807	1/4	tumor necrosis factor, alpha-induced protein 2
CEBPD	1052	PL-50047	-4.01888	-2.59375	5.84749e-05	0.00927838	-0.780706	0.886968	4/4	CCAAT/enhancer binding protein (C/EBP), delta
SERPINB2	5055	PL-50014	-4.01685	-1.8698	5.89814e-05	0.00927838	-1.63212	0.79744	2/4	serpin peptidase inhibitor, clade B (ovalbumin), member 2
HRASLS2	54979	PL-50060	-4.01523	-2.23906	5.9388e-05	0.00927838	0.244558	1.03317	2/4	HRAS-like suppressor 2
ARL2	402	PL-50008	-4.01478	-2.14569	5.95013e-05	0.00927838	0.413913	1.04962	1/4	ADP-ribosylation factor-like 2
TAS2R1	50834	PL-50005	-4.01137	-3.00689	6.03679e-05	0.00929042	-2.13944	0.80768	2/4	taste receptor, type 2, member 1
TLK2	11011	PL-50003	-4.01084	-2.98671	6.05024e-05	0.00929042	-0.561345	0.944686	0/4	tousled-like kinase 2
JMJD2A	9682	PL-50052	-3.99084	-2.06649	6.58404e-05	0.00995792	0.672344	1.0854	2/4	jumonji domain containing 2A
NFKBIB	4793	PL-50018	-3.97822	-1.93964	6.94325e-05	0.0103487	0.0358471	0.997722	1/4	nuclear factor of kappa light polypeptide gene enhancer in B-cells inhibitor, beta
CTSF	8722	PL-50010	-3.97815	-2.23248	6.94536e-05	0.0103487	0.178152	1.02294	2/4	cathepsin F
C6orf27	80737	PL-50066	-3.96668	-2.22402	7.28802e-05	0.0107006	-0.978505	0.894882	1/4	chromosome 6 open reading frame 27
TPS1	7176	PL-50051	-3.9576	-2.1186	7.57063e-05	0.011035	1.6448	1.23502	2/4	tryptase, alpha
ZNF550	162972	PL-50075	-3.95186	-2.18389	7.75455e-05	0.0112217	-0.778353	0.926828	4/4	zinc finger protein 550
OLFML3	56944	PL-50062	-3.94584	-2.70734	7.95208e-05	0.0114253	-1.40842	0.827013	0/4	olfactomedin-like 3
ZNF141	7700	PL-50051	-3.94177	-2.10707	8.08824e-05	0.0115207	-0.895687	0.888979	0/4	zinc finger protein 141
C9orf4	23732	PL-50056	-3.94044	-2.83598	8.13307e-05	0.0115207	1.28335	1.1857	0/4	chromosome 9 open reading frame 4; NM_014334
PSMD3	5709	PL-50050	-3.93495	-2.75455	8.32151e-05	0.0117052	0.682917	1.09523	2/4	proteasome (prosome, macropain) 26S subunit, non-ATPase, 3
PKN3	29941	PL-50002	-3.92778	-2.80104	8.5734e-05	0.0119757	0.678545	1.06315	1/4	protein kinase N3
NUF2	83540	PL-50021	-3.88471	-2.26601	0.000102454	0.0141146	-1.13928	0.850139	4/4	NUF2, NDC80 kinetochore complex component, homolog (S. cerevisiae)
SEMA4B	10509	PL-50053	-3.86499	-1.89512	0.000111093	0.0152006	0.727909	1.10827	1/4	sema domain, immunoglobulin domain (Ig), transmembrane domain (TM) and short cytoplasmic domain, (semaphorin) 4B
CCDC9	26093	PL-50056	-3.84411	-2.73787	0.00012099	0.0163324	0.122186	1.01671	1/4	coiled-coil domain containing 9
RABEPK	10244	PL-50024	-3.83591	-2.25882	0.000125098	0.0167743	0.593969	1.09207	3/4	Rab9 effector protein with kelch motifs
ESRRB	2103	PL-50018	-3.81698	-1.88726	0.000135097	0.0179948	-1.01179	0.889249	1/4	estrogen-related receptor beta
RAN	5901	PL-50014	-3.80914	-1.81091	0.000139452	0.0184022	-0.200497	0.997383	2/4	RAN, member RAS oncogene family
TCERG1	10915	PL-50009	-3.80819	-1.79726	0.000139986	0.0184022	-1.38378	0.851528	1/4	transcription elongation regulator 1
SNX4	8723	PL-50051	-3.797	-2.05163	0.000146455	0.0191274	0.735786	1.10765	3/4	sorting nexin 4
CNTF	1270	PL-50017	-3.79532	-1.77433	0.000147454	0.0191336	-1.47498	0.789252	1/4	ciliary neurotrophic factor
POU3F2	5454	PL-50009	-3.78616	-1.79603	0.000152995	0.0197254	-0.402349	0.956448	2/4	POU domain, class 3, transcription factor 2
IQGAP1	8826	PL-50008	-3.77667	-2.04978	0.00015894	0.0203611	-1.59584	0.829558	0/4	IQ motif containing GTPase activating protein 1
C20orf135	140701	PL-50073	-3.76896	-2.25668	0.000163926	0.020867	-1.60863	0.814717	1/4	chromosome 20 open reading frame 135
VIM	7431	PL-50019	-3.7596	-2.0624	0.000170185	0.0209827	0.659579	1.09702	1/4	vimentin
SIVA1	10572	PL-50016	-3.75871	-1.78925	0.00017079	0.0209827	-0.831119	0.884126	3/4	SIVA1, apoptosis-inducing factor
IDS	3423	PL-50011	-3.75762	-2.07751	0.000171539	0.0209827	-0.788009	0.912929	2/4	iduronate 2-sulfatase (Hunter syndrome)
MAGEA9	4108	PL-50048	-3.75761	-1.91467	0.000171547	0.0209827	1.28199	1.20447	2/4	melanoma antigen family A, 9
WFDC13	164237	PL-50075	-3.75701	-2.10237	0.000171953	0.0209827	-0.066613	0.99328	2/4	WAP four-disulfide core domain 13
SKP1A	6500	PL-50015	-3.74999	-1.84231	0.000176843	0.0214261	0.168947	1.02001	1/4	S-phase kinase-associated protein 1A (p19A)
SERTAD1	29950	PL-50024	-3.74611	-2.22481	0.000179597	0.0216294	-0.666245	0.905601	1/4	SERTA domain containing 1
hCG_2042202	0	PL-50082	-3.74057	-1.90571	0.000183603	0.0219529	0.732024	1.11097	1/4	similar to zinc finger and SCAN domain containing 5
C13orf3	221150	PL-50020	-3.73939	-2.10922	0.000184467	0.0219529	-0.0292482	0.995934	1/4	chromosome 13 open reading frame 3
UPK3A	7380	PL-50051	-3.73557	-2.02868	0.000187288	0.0221485	0.159817	1.023	3/4	uroplakin 3A
SRPK1	6732	PL-50003	-3.73273	-2.78347	0.000189416	0.0221485	-2.11321	0.820515	1/4	SFRS protein kinase 1
GJA9	57369	PL-50061	-3.72548	-2.12437	0.000194948	0.0226635	0.0507813	1.00623	1/4	gap junction protein, alpha 9, 36kDa
RPS18	6222	PL-50050	-3.70902	-2.60281	0.000208066	0.0238632	0.938839	1.12869	(ribosomal subunit)	ribosomal protein S18
CGB8	94115	PL-50021	-3.70809	-2.16958	0.000208828	0.0238632	-0.0942887	0.98262	2/4	chorionic gonadotropin, beta polypeptide 8
LOC402559	0	PL-50090	-3.70639	-2.0099	0.000210234	0.0238881	-0.206737	0.977123	3/4	Homo sapiens hypothetical protein LOC54103 (LOC54103), mRNA.
TAX1BP3	30851	PL-50057	-3.69282	-3.03123	0.000221778	0.0246584	-0.248065	0.965328	1/4	Tax1 (human T-cell leukemia virus type I) binding protein 3
TBL3	10607	PL-50005	-3.69225	-2.74483	0.000222277	0.0246584	-0.55701	0.940582	2/4	transducin (beta)-like 3
C11orf35	256329	PL-50077	-3.69181	-2.01681	0.000222662	0.0246584	1.16924	1.14277	3/4	chromosome 11 open reading frame 35
SSPO	23145	PL-50055	-3.69148	-2.91722	0.000222956	0.0246584	-1.25731	0.840114	2/4	SCO-spondin homolog (Bos taurus)
LTB4R2	56413	PL-50005	-3.68989	-2.70055	0.000224353	0.0246584	-0.0691577	0.988552	2/4	leukotriene B4 receptor 2
PLK1	5347	PL-50002	-3.68987	-2.65054	0.000224372	0.0246584	1.46112	1.13519	1/4	polo-like kinase 1 (Drosophila)
THAP11	57215	PL-50062	-3.67266	-2.52254	0.000240041	0.0262369	0.72708	1.09599	3/4	THAP domain containing 11
HNRPAB	3182	PL-50048	-3.65862	-1.8703	0.00025358	0.0274185	0.447863	1.06902	2/4	heterogeneous nuclear ribonucleoprotein A/B
OR2C1	4993	PL-50005	-3.64334	-2.69443	0.000269126	0.0289437	-0.273353	0.975044	1/4	olfactory receptor, family 2, subfamily C, member 1
HPS4	89781	PL-50006	-3.63357	-2.59106	0.000279525	0.0299019	-0.0774657	0.994233	2/4	Hermansky-Pudlak syndrome 4
GAS2	2620	PL-50022	-3.62501	-2.30817	0.000288948	0.0307463	1.13839	1.17181	0/4	growth arrest-specific 2
MLNR	2862	PL-50004	-3.61266	-2.60925	0.000303072	0.0320324	2.35134	1.27238	2/4	motilin receptor
TTYH2	94015	PL-50070	-3.61168	-2.11804	0.000304223	0.0320324	-1.39887	0.8607	0/4	tweety homolog 2 (Drosophila)
HYAL4	23553	PL-50056	-3.6069	-2.59573	0.000309879	0.032458	0.389547	1.05412	2/4	hyaluronoglucosaminidase 4
PSMD1	5707	PL-50050	-3.60398	-2.52809	0.000313379	0.0324861	1.79289	1.26293	2/4	proteasome (prosome, macropain) 26S subunit, non-ATPase, 1
KIAA1429	25962	PL-50056	-3.55603	-2.53407	0.000376504	0.0386309	-0.308485	0.959023	0/4	KIAA1429
COASY	80347	PL-50002	-3.53197	-2.55072	0.000412474	0.0421063	-0.5588	0.952355	3/4	Coenzyme A synthase
DLK1	8788	PL-50006	-3.52946	-2.50121	0.000416413	0.0422937	0.231942	1.02388	3/4	delta-like 1 homolog (Drosophila)
BAGE4	85317	PL-50069	-3.52809	-2.09578	0.000418564	0.0422984	-0.750055	0.914723	0/4	B melanoma antigen family, member 4
H1FX	8971	PL-50052	-3.51153	-1.91734	0.000445536	0.0443003	0.454556	1.05927	3/4	H1 histone family, member X
UQCRQ	27089	PL-50057	-3.51114	-2.8654	0.000446186	0.0443003	-0.0407856	0.999382	1/4	ubiquinol-cytochrome c reductase, complex III subunit VII, 9.5kDa
POLR3G	10622	PL-50053	-3.51039	-1.76992	0.000447447	0.0443003	1.5824	1.25247	0/4	polymerase (RNA) III (DNA directed) polypeptide G (32kD)
ADRA1B	147	PL-50001	-3.50811	-2.02012	0.000451297	0.0443003	1.74469	1.16711	0/4	adrenergic, alpha-1B-, receptor
NCOA6	23054	PL-50018	-3.50693	-1.78627	0.000453317	0.0443003	0.529579	1.06169	2/4	nuclear receptor coactivator 6
PRIM2A	5558	PL-50013	-3.50665	-1.89683	0.000453782	0.0443003	2.54924	1.32159	0/4	primase, polypeptide 2A, 58kDa
RPS6KA4	8986	PL-50003	-3.50535	-2.61841	0.000456	0.0443003	-2.03097	0.824804	1/4	ribosomal protein S6 kinase, 90kDa, polypeptide 4
TRAM1L1	133022	PL-50072	-3.49806	-2.04827	0.000468649	0.0453101	-0.728741	0.912522	1/4	translocation associated membrane protein 1-like 1
DTX3L	151636	PL-50074	-3.48621	-1.99314	0.000489909	0.0469287	-1.10608	0.883872	2/4	deltex 3-like (Drosophila)
HHCM	10639	PL-50089	-3.48613	-2.30496	0.00049006	0.0469287	-0.00161994	0.988581	2/4	Mahlavu hepatocellular carcinoma
STK24	8428	PL-50003	-3.48186	-2.58147	0.000497943	0.0472947	0.451281	1.04017	1/4	serine/threonine kinase 24 (STE20 homolog, yeast)
KCNK4	50801	PL-50058	-3.47689	-2.83186	0.000507268	0.0478922	-0.719357	0.909936	2/4	potassium channel, subfamily K, member 4
MAP3K14	9020	PL-50002	-3.46207	-2.51175	0.000536042	0.0496756	2.5697	1.2484	2/4	mitogen-activated protein kinase kinase kinase 14
IFITM1	8519	PL-50013	-3.44745	-1.8744	0.0005659	0.0522017	-0.749921	0.921252	3/4	interferon induced transmembrane protein 1 (9-27)
BCAT1	586	PL-50010	-3.44392	-1.99557	0.000573337	0.0525165	-0.460898	0.93727	2/4	branched chain aminotransferase 1, cytosolic
OR1J2	26740	PL-50005	-3.42901	-2.57222	0.000605789	0.0551224	0.92812	1.10556	1/4	olfactory receptor, family 1, subfamily J, member 2
LHX2	9355	PL-50052	-3.42296	-1.84924	0.000619441	0.0561106	1.38507	1.18976	2/4	LIM homeobox 2
CDC5L	988	PL-50006	-3.41859	-2.43571	0.000629459	0.0567624	1.13356	1.12059	1/4	CDC5 cell division cycle 5-like (S. pombe)
MC2R	4158	PL-50005	-3.41554	-2.55404	0.000636568	0.057147	-0.285076	0.972054	1/4	melanocortin 2 receptor (adrenocorticotropic hormone)
ACOT8	10005	PL-50053	-3.41347	-1.7237	0.000641407	0.0573256	-1.11612	0.855369	2/4	acyl-CoA thioesterase 8
UTX	7403	PL-50051	-3.411	-1.90419	0.000647261	0.0574471	0.429462	1.0493	1/4	ubiquitously transcribed tetratricopeptide repeat, X chromosome
ITGA7	3679	PL-50017	-3.38823	-1.67568	0.000703457	0.0620433	0.0871948	1.01516	2/4	integrin, alpha 7
CCDC99	54908	PL-50060	-3.37636	-1.97145	0.000734525	0.0637855	-0.30349	0.961756	2/4	coiled-coil domain containing 99
OPTC	26254	PL-50056	-3.35955	-2.38838	0.000780687	0.0670888	-0.173742	0.97634	3/4	opticin
ATP6V0C	527	PL-50047	-3.35624	-2.2421	0.000790108	0.067398	0.70722	1.11524	1/4	ATPase, H+ transporting, lysosomal 16kDa, V0 subunit c
CTAG1A	246100	PL-50076	-3.35593	-1.80716	0.000790989	0.067398	-0.343618	0.963167	2/4	cancer/testis antigen 1A
ARSB	411	PL-50012	-3.35291	-2.05782	0.000799665	0.0678496	-1.5986	0.82885	1/4	arylsulfatase B
S100A1	6271	PL-50007	-3.33927	-2.20518	0.000840003	0.070381	-0.0454689	1.00137	1/4	S100 calcium binding protein A1
HMGN2	3151	PL-50006	-3.33689	-2.41189	0.000847207	0.07069	1.19331	1.12634	0/4	high-mobility group nucleosomal binding domain 2
ZBTB43	23099	PL-50055	-3.33332	-2.59672	0.000858155	0.0713076	-0.794349	0.889378	1/4	zinc finger and BTB domain containing 43
TNFRSF1B	7133	PL-50018	-3.31941	-1.73956	0.00090208	0.0746487	0.483221	1.06268	1/4	tumor necrosis factor receptor superfamily, member 1B
CCDC12	151903	PL-50074	-3.31018	-1.9373	0.00093237	0.0764682	-1.36979	0.857207	2/4	coiled-coil domain containing 12
C4orf17	84103	PL-50067	-3.30926	-2.07486	0.000935423	0.0764682	-0.0967095	0.987966	0/4	chromosome 4 open reading frame 17
NOP5/NOP58	51602	PL-50059	-3.3019	-2.65065	0.000960322	0.0780278	0.329703	1.03353	2/4	nucleolar protein NOP5/NOP58
STK16	8576	PL-50003	-3.29973	-2.45754	0.000967769	0.0781543	0.880053	1.08623	1/4	serine/threonine kinase 16
GNA11	2767	PL-50014	-3.29644	-1.67181	0.000979182	0.0784813	0.247376	1.01452	1/4	guanine nucleotide binding protein (G protein), alpha 11 (Gq class)
RAB7A	7879	PL-50014	-3.2952	-1.67175	0.000983503	0.0784813	-0.564668	0.918058	3/4	RAB7A, member RAS oncogene family
NCKAP1L	3071	PL-50048	-3.29408	-1.75966	0.000987431	0.0784813	-0.426177	0.938032	1/4	NCK-associated protein 1-like
CDK5RAP2	55755	PL-50006	-3.29114	-2.38462	0.00099783	0.0789672	0.812203	1.08315	1/4	CDK5 regulatory subunit associated protein 2
BAAT	570	PL-50010	-3.28384	-1.95364	0.00102402	0.0803472	-1.92048	0.778196	2/4	bile acid Coenzyme A: amino acid N-acyltransferase (glycine N-choloyltransferase)
DEFB125	245938	PL-50076	-3.27835	-1.75704	0.00104415	0.0813016	-0.242679	0.974754	1/4	defensin, beta 125
MIRH1	407975	PL-50090	-3.27617	-1.84441	0.00105226	0.0813016	1.31525	1.16701	1/4	microRNA host gene (non-protein coding) 1
CHMP4B	128866	PL-50072	-3.27438	-1.94919	0.00105894	0.0813016	0.179663	1.02258	0/4	chromatin modifying protein 4B
TJP2	9414	PL-50003	-3.27344	-2.46039	0.00106246	0.0813016	-1.1197	0.900368	1/4	tight junction protein 2 (zona occludens 2)
OR10J1	26476	PL-50005	-3.2732	-2.42882	0.00106335	0.0813016	-0.295782	0.971963	1/4	olfactory receptor, family 10, subfamily J, member 1
CDKL1	8814	PL-50001	-3.27166	-1.93221	0.00106917	0.0814299	-2.28413	0.811459	1/4	cyclin-dependent kinase-like 1 (CDC2-related kinase)
CCNK	8812	PL-50021	-3.27062	-2.00402	0.00107313	0.0814299	-0.165886	0.98526	1/4	cyclin K
MVD	4597	PL-50002	-3.26789	-2.37221	0.00108352	0.0816023	-1.01223	0.914812	1/4	mevalonate (diphospho) decarboxylase
AURKC	6795	PL-50001	-3.25718	-1.90762	0.00112525	0.0834936	1.54404	1.15286	1/4	aurora kinase C
CYP2B6	1555	PL-50047	-3.25574	-2.17202	0.00113098	0.0836024	1.02476	1.17177	1/4	cytochrome P450, family 2, subfamily B, polypeptide 6
KIAA1600	57700	PL-50063	-3.2416	-2.38234	0.00118862	0.0869124	0.919674	1.14002	0/4	KIAA1600
RPS2	6187	PL-50019	-3.24053	-1.87081	0.00119309	0.0869237	1.02059	1.15363	(ribosomal subunit)	ribosomal protein S2
FOXD1	2297	PL-50008	-3.23259	-1.84915	0.00122674	0.0890524	-0.323491	0.962775	1/4	forkhead box D1
LNP1	348801	PL-50079	-3.225	-1.79911	0.00125972	0.0911175	0.546316	1.0687	2/4	Homo sapiens leukemia NUP98 fusion partner 1 (LNP1), mRNA.
RAB8A	4218	PL-50023	-3.22346	-1.91435	0.00126652	0.0912804	-0.965206	0.873573	1/4	RAB8A, member RAS oncogene family
NOL14	8602	PL-50051	-3.21797	-1.84146	0.00129099	0.0927119	-0.152894	0.97557	0/4	nucleolar protein 14
FGF2	2247	PL-50022	-3.20915	-2.09613	0.00133126	0.0952633	0.180469	1.02967	1/4	fibroblast growth factor 2 (basic)
BIN3	55909	PL-50061	-3.20538	-1.91683	0.00134886	0.0961807	-1.11336	0.864056	1/4	bridging integrator 3
SHROOM1	134549	PL-50072	-3.19969	-1.92503	0.00137574	0.0977505	1.70338	1.23759	1/4	shroom family member 1
CBX1	10951	PL-50021	-3.19748	-1.97361	0.00138634	0.0977872	-1.01762	0.868525	2/4	chromobox homolog 1 (HP1 beta homolog Drosophila )
PRSSL1	400668	PL-50090	-3.19661	-1.81636	0.00139051	0.0977872	0.0115706	0.997508	0/4	protease, serine-like 1
CTRB1	1504	PL-50047	-3.19654	-2.14899	0.00139085	0.0977872	-0.114069	0.982339	1/4	chymotrypsinogen B1
LOC390205	0	PL-50087	-3.19498	-2.21552	0.00139842	0.0979767	-1.02844	0.863796	2/4	PREDICTED: Homo sapiens similar to mCG51226 (LOC390205), mRNA.
C22orf16	400916	PL-50090	-3.19345	-1.81417	0.00140582	0.0981534	1.96072	1.26396	1/4	chromosome 22 open reading frame 16
C6orf72	116254	PL-50070	-3.19101	-1.94526	0.00141777	0.0986448	0.422779	1.04645	1/4	chromosome 6 open reading frame 72
FTHL17	53940	PL-50059	-3.18728	-2.5255	0.0014362	0.0992404	0.442862	1.07278	1/4	ferritin, heavy polypeptide-like 17
ZMAT1	84460	PL-50068	-3.18207	-1.99892	0.00146227	0.100696	-0.405526	0.947392		zinc finger, matrin type 1
HIC1	3090	PL-50008	-3.17893	-1.83083	0.0014782	0.101201	-0.386776	0.955965		hypermethylated in cancer 1
NDUFA1	4694	PL-50049	-3.17864	-1.69284	0.00147968	0.101201	0.158035	1.01851		NADH dehydrogenase (ubiquinone) 1 alpha subcomplex, 1, 7.5kDa
IL28A	282616	PL-50077	-3.1726	-1.82185	0.00151078	0.102978	-1.45653	0.847189		interleukin 28A (interferon, lambda 2)
DEC1	50514	PL-50021	-3.17157	-1.97548	0.00151615	0.102995	1.04455	1.16096		deleted in esophageal cancer 1
LOC128322	0	PL-50081	-3.16886	-1.76471	0.0015304	0.103321	0.5129	1.07379		similar to Nuclear transport factor 2 (NTF-2)
PSMC6	5706	PL-50050	-3.1687	-2.2637	0.00153123	0.103321	-1.55281	0.816171		proteasome (prosome, macropain) 26S subunit, ATPase, 6
CREB3L1	90993	PL-50070	-3.16654	-1.93342	0.00154265	0.103705	0.862701	1.09674		cAMP responsive element binding protein 3-like 1
CSDC2	27254	PL-50057	-3.16527	-2.57621	0.00154941	0.103705	0.69271	1.10092		cold shock domain containing C2, RNA binding
CXCR3	2833	PL-50004	-3.16471	-2.30655	0.0015524	0.103705	0.496683	1.05254		chemokine (C-X-C motif) receptor 3
BTNL8	79908	PL-50065	-3.16217	-2.05394	0.00156598	0.104266	-0.978056	0.88255		butyrophilin-like 8
LOC399933	0	PL-50087	-3.15698	-2.17282	0.00159415	0.105479	1.34753	1.21316		hypothetical LOC399933
GPR27	2850	PL-50004	-3.15592	-2.30479	0.00159994	0.105479	-1.06297	0.896603		G protein-coupled receptor 27
LALBA	3906	PL-50048	-3.14702	-1.72267	0.00164945	0.108388	0.585748	1.08672		lactalbumin, alpha-
EIF2S3	1968	PL-50047	-3.14433	-2.12585	0.00166469	0.109033	0.543857	1.08721		eukaryotic translation initiation factor 2, subunit 3 gamma, 52kDa
CD93	22918	PL-50017	-3.13523	-1.61739	0.00171721	0.112108	0.192766	1.03183		CD93 molecule
TNNC1	7134	PL-50008	-3.13146	-1.81353	0.00173941	0.112512	-1.01711	0.888062		troponin C type 1 (slow)
UBD	10537	PL-50012	-3.13108	-1.9677	0.00174163	0.112512	-0.436412	0.948526		ubiquitin D
GJA12	57165	PL-50022	-3.13083	-2.04684	0.0017431	0.112512	0.172298	1.02441		gap junction protein, alpha 12, 47kDa
CPLX1	10815	PL-50054	-3.13038	-2.51591	0.00174578	0.112512	-1.40071	0.81343		complexin 1
TAAR6	319100	PL-50005	-3.12438	-2.34828	0.0017818	0.114465	-0.0327237	0.995556		trace amine associated receptor 6
MTMR4	9110	PL-50016	-3.12184	-1.61694	0.00179726	0.115091	-1.41075	0.811409		myotubularin related protein 4
ABCD4	5826	PL-50049	-3.11652	-1.67834	0.00183001	0.116816	1.09198	1.15842		ATP-binding cassette, sub-family D (ALD), member 4
ARRDC2	27106	PL-50057	-3.11251	-2.5235	0.00185504	0.118039	-0.263254	0.962795		arrestin domain containing 2
PARP10	84875	PL-50068	-3.0925	-1.95209	0.00198476	0.125264	1.62961	1.22584		poly (ADP-ribose) polymerase family, member 10
SVOP	55530	PL-50061	-3.08597	-1.86579	0.00202887	0.127089	-0.182099	0.976109		SV2 related protein homolog (rat)
NIT1	4817	PL-50049	-3.08426	-1.66577	0.00204062	0.127291	0.431307	1.0579		nitrilase 1
SNX26	115703	PL-50070	-3.08173	-1.89738	0.00205803	0.127425	-0.901712	0.907858		sorting nexin 26
RNF145	153830	PL-50074	-3.08097	-1.85201	0.00206327	0.127425	-1.38992	0.856138		ring finger protein 145
HRASLS3	11145	PL-50054	-3.08059	-2.48091	0.00206593	0.127425	-0.349854	0.949778		HRAS-like suppressor 3
NEK1	4750	PL-50002	-3.07676	-2.24977	0.00209267	0.128236	-0.165661	0.987249		NIMA (never in mitosis gene a)-related kinase 1
LOC388419	388419	PL-50088	-3.07436	-2.1033	0.00210951	0.128536	0.986795	1.09768		galectin-3-binding protein-like
ZNF687	57592	PL-50063	-3.07315	-1.899	0.00211814	0.128672	-0.45874	0.938245		zinc finger protein 687
THOP1	7064	PL-50051	-3.06975	-1.78941	0.00214242	0.128955	-0.0988071	0.985866		thimet oligopeptidase 1
IL17RA	23765	PL-50017	-3.06972	-1.58708	0.0021426	0.128955	-1.15112	0.829661		interleukin 17 receptor A
GBA2	57704	PL-50063	-3.06921	-2.54172	0.00214626	0.128955	2.57508	1.43207		glucosidase, beta (bile acid) 2
LOC284033	284033	PL-50077	-3.0689	-1.79653	0.00214845	0.128955	-1.54339	0.839243		hypothetical protein LOC284033
GBP1	2633	PL-50013	-3.05775	-1.74563	0.00223005	0.131123	2.11385	1.26012		guanylate binding protein 1, interferon-inducible, 67kDa
CBX7	23492	PL-50055	-3.05364	-2.50458	0.00226084	0.132116	-1.40857	0.826544		chromobox homolog 7
PRM1	5619	PL-50049	-3.05285	-1.66106	0.00226683	0.132116	1.58656	1.23865		protamine 1
SETD4	54093	PL-50059	-3.05119	-2.48562	0.00227937	0.132463	1.21011	1.1647		SET domain containing 4
ADCY4	196883	PL-50049	-3.04896	-1.6645	0.00229636	0.132939	0.278901	1.03614		adenylate cyclase 4
C20orf46	55321	PL-50020	-3.04796	-1.84716	0.00230399	0.132939	0.732795	1.10449		chromosome 20 open reading frame 46
XAGE1	9503	PL-50052	-3.04752	-1.73166	0.00230741	0.132939	-2.99545	0.686803		X antigen family, member 1
UTS2R	2837	PL-50004	-3.04647	-2.21004	0.00231545	0.133021	1.05941	1.11472		urotensin 2 receptor
RPL35A	6165	PL-50050	-3.04238	-2.18823	0.00234715	0.134459	1.21468	1.1725		ribosomal protein L35a
C11orf40	143501	PL-50073	-3.03912	-1.93586	0.00237271	0.135152	-0.300822	0.960504		chromosome 11 open reading frame 40
PRIM1	5557	PL-50011	-3.03462	-1.80432	0.00240835	0.13672	-0.921632	0.898288		primase, polypeptide 1, 49kDa
NME2	4831	PL-50002	-3.03352	-2.21996	0.00241721	0.13672	-0.328563	0.971261		non-metastatic cells 2, protein (NM23B) expressed in
YBX1	4904	PL-50009	-3.03309	-1.59335	0.00242063	0.13672	-1.20755	0.870617		Y box binding protein 1
ANKRD56	0	PL-50082	-3.03127	-1.6841	0.00243524	0.13716	0.272736	1.0412		ankyrin repeat domain 56
KIAA0040	9674	PL-50052	-3.02944	-1.72237	0.00245008	0.137575	0.317902	1.04226		KIAA0040
BCL2	596	PL-50006	-3.02783	-2.2248	0.00246314	0.137575	-0.607085	0.941027		B-cell CLL/lymphoma 2
FSD2	123722	PL-50071	-3.02661	-1.78159	0.00247316	0.137752	1.01067	1.12289		fibronectin type III and SPRY domain containing 2
NEB	4703	PL-50019	-3.02401	-1.79913	0.00249449	0.138337	-0.150676	0.97458		nebulin
ARHGAP23	57636	PL-50063	-3.02365	-2.53771	0.00249742	0.138337	-0.586841	0.915445		Rho GTPase activating protein 23
ACOT11	26027	PL-50011	-3.01832	-1.78641	0.00254178	0.140022	0.341111	1.0394		acyl-CoA thioesterase 11
COG4	25839	PL-50019	-3.01738	-1.81453	0.00254971	0.140075	0.0360405	1.00354		component of oligomeric golgi complex 4
PRAF2	11230	PL-50054	-3.01452	-2.4213	0.00257389	0.140894	-1.07069	0.85408		PRA1 domain family, member 2
ELP4	26610	PL-50057	-3.01333	-2.46964	0.00258394	0.140894	1.98363	1.329		elongation protein 4 homolog (S. cerevisiae)
PCBP3	54039	PL-50059	-3.01314	-2.45049	0.00258563	0.140894	-2.29691	0.723312		poly(rC) binding protein 3
FAM87B	400728	PL-50080	-3.0102	-1.6504	0.00261075	0.141502	-1.76866	0.801209		family with sequence similarity 87, member B
SPHK2	56848	PL-50003	-3.01019	-2.28037	0.00261087	0.141502	-0.00560813	1.00241		sphingosine kinase 2
HMFN0672	0	PL-50086	-3.00922	-1.95685	0.00261921	0.141573	1.75148	1.23392		hypothetical gene supported by AK129923
GPM6A	2823	PL-50048	-3.00659	-1.68675	0.00264195	0.14215	-0.250662	0.966974		glycoprotein M6A
LOC402676	0	PL-50090	-3.0051	-1.75107	0.00265496	0.14215	0.610405	1.06396		similar to UPF0240 protein C6orf66
GRK4	2868	PL-50004	-3.00463	-2.21366	0.00265904	0.14215	1.11377	1.1203		G protein-coupled receptor kinase 4
EIF1AX	1964	PL-50047	-3.00459	-2.04916	0.0026594	0.14215	-0.946606	0.864716		eukaryotic translation initiation factor 1A, X-linked
BTBD14A	138151	PL-50072	-3.0038	-1.86068	0.00266628	0.14215	-0.11358	0.98707		BTB (POZ) domain containing 14A
MEOX2	4223	PL-50009	-2.99104	-1.58796	0.00278033	0.147117	0.316536	1.03831		mesenchyme homeobox 2
ULBP1	80329	PL-50066	-2.98942	-1.85186	0.00279508	0.147295	-0.937594	0.90438		UL16 binding protein 1
GPR161	23432	PL-50004	-2.98859	-2.20148	0.00280268	0.147295	0.0327597	1.00355		G protein-coupled receptor 161
C14orf166	51637	PL-50059	-2.98826	-2.4089	0.00280568	0.147295	-1.19756	0.85166		chromosome 14 open reading frame 166
RPSA	3921	PL-50016	-2.98538	-1.58617	0.00283227	0.148304	-0.375297	0.946425		ribosomal protein SA
CNO	55330	PL-50061	-2.98219	-1.82951	0.00286191	0.149467	0.45735	1.06254		cappuccino homolog (mouse)
NXF1	10482	PL-50053	-2.98038	-1.59683	0.00287892	0.149535	-0.925526	0.87204		nuclear RNA export factor 1
LOC389666	0	PL-50086	-2.97882	-1.93606	0.00289364	0.14957	-2.76921	0.724277		hypothetical LOC389666
TNFSF18	8995	PL-50018	-2.97623	-1.64589	0.00291814	0.150449	-1.43933	0.839353		tumor necrosis factor (ligand) superfamily, member 18
PPAPDC2	403313	PL-50081	-2.97476	-1.70434	0.00293221	0.150788	-1.07435	0.86414		phosphatidic acid phosphatase type 2 domain containing 2
CNTN5	53942	PL-50021	-2.97182	-1.89207	0.00296044	0.151852	-0.42374	0.938803		contactin 5
LOC400813	0	PL-50084	-2.97062	-2.00855	0.00297203	0.152026	-0.641136	0.924195		hypothetical LOC400813
ZNF410	57862	PL-50063	-2.96971	-2.25342	0.0029808	0.152026	-1.58839	0.800881		zinc finger protein 410
FBXL18	80028	PL-50066	-2.96912	-1.83938	0.00298653	0.152026	-0.515409	0.943039		F-box and leucine-rich repeat protein 18
LOC388401	0	PL-50088	-2.96818	-2.05027	0.00299565	0.152105	0.628412	1.05826		similar to 60S ribosomal protein L7
HIST1H2BB	3018	PL-50048	-2.9656	-1.66656	0.00302089	0.153	-0.667554	0.908204		histone cluster 1, H2bb
GIMAP5	55340	PL-50061	-2.96195	-1.82016	0.00305699	0.154439	1.0797	1.15139		GTPase, IMAP family member 5
COPS5	10987	PL-50021	-2.95746	-1.88682	0.00310181	0.156311	-1.81568	0.775577		COP9 constitutive photomorphogenic homolog subunit 5 (Arabidopsis)
C8orf74	0	PL-50083	-2.95552	-1.62135	0.0031214	0.156905	-0.947492	0.887191		chromosome 8 open reading frame 74
LOC390564	0	PL-50087	-2.95442	-2.0826	0.00313261	0.157076	-0.134475	0.979169		similar to Neuronal acetylcholine receptor protein, beta-4 subunit precursor
BYSL	705	PL-50047	-2.95356	-2.01161	0.00314132	0.15712	-0.0370911	0.994176		bystin-like
LOC153364	153364	PL-50074	-2.95	-1.8022	0.00317778	0.158508	-0.68307	0.927106		similar to metallo-beta-lactamase superfamily protein
GGTLA1	2687	PL-50048	-2.94931	-1.67253	0.00318484	0.158508	1.1331	1.18396		gamma-glutamyltransferase-like activity 1
PHYHIPL	84457	PL-50068	-2.94076	-1.86932	0.00327407	0.162547	0.258213	1.02722		phytanoyl-CoA 2-hydroxylase interacting protein-like
RP5-821D11.2	150365	PL-50074	-2.93891	-1.7903	0.00329369	0.163119	-0.939449	0.901387		meiosis defective 1
TBC1D15	64786	PL-50064	-2.93739	-1.96392	0.00330982	0.163515	-0.518881	0.935004		TBC1 domain family, member 15
CCDC128	129285	PL-50072	-2.9363	-1.8212	0.0033215	0.163689	-0.163638	0.981377		coiled-coil domain containing 128
XPO4	64328	PL-50064	-2.93246	-1.97207	0.00336287	0.165323	0.0686525	1.00903		exportin 4
MGC16169	93627	PL-50002	-2.93112	-2.17331	0.00337737	0.165631	-0.84274	0.928555		hypothetical protein MGC16169
PDE4A	5141	PL-50011	-2.92867	-1.76681	0.00340415	0.166538	1.01904	1.12407		phosphodiesterase 4A, cAMP-specific (phosphodiesterase E2 dunce homolog, Drosophila)
LOC144776	144776	PL-50073	-2.92456	-1.88109	0.00344946	0.167937	-0.88253	0.891299		hypothetical protein LOC144776
GCN1L1	10985	PL-50054	-2.91793	-2.36358	0.00352365	0.170228	0.123356	1.00428		GCN1 general control of amino-acid synthesis 1-like 1 (yeast)
PSMD8	5714	PL-50023	-2.91584	-1.8135	0.00354732	0.170228	1.60723	1.24789		proteasome (prosome, macropain) 26S subunit, non-ATPase, 8
SLC22A6	9356	PL-50052	-2.91255	-1.71662	0.00358485	0.171215	-0.827255	0.899902		solute carrier family 22 (organic anion transporter), member 6
SEPHS1	22929	PL-50003	-2.91255	-2.21996	0.00358491	0.171215	-0.781471	0.928341		selenophosphate synthetase 1
LRRC59	55379	PL-50061	-2.91056	-1.80521	0.00360779	0.171715	0.677107	1.09452		leucine rich repeat containing 59
COL4A3BP	10087	PL-50001	-2.91016	-1.80629	0.00361247	0.171715	-0.0939137	0.991858		collagen, type IV, alpha 3 (Goodpasture antigen) binding protein
LOC391030	0	PL-50083	-2.90894	-1.61492	0.00362656	0.171774	-1.22153	0.86324		similar to forkhead box protein O6
HIST1H3G	8355	PL-50081	-2.90858	-1.68442	0.0036308	0.171774	0.0904994	1.00895		histone cluster 1, H3g
NUMBL	9253	PL-50052	-2.90668	-1.6661	0.00365291	0.172414	-1.54595	0.825469		numb homolog (Drosophila)-like
YBX2	51087	PL-50058	-2.90336	-2.38449	0.00369179	0.173841	1.0163	1.14346		Y box binding protein 2
RAB5C	5878	PL-50014	-2.89688	-1.57066	0.00376898	0.176664	-1.00826	0.874686		RAB5C, member RAS oncogene family
KCNJ5	3762	PL-50004	-2.89612	-2.14063	0.0037781	0.176664	-0.0624799	0.993735		potassium inwardly-rectifying channel, subfamily J, member 5
C7	730	PL-50021	-2.89518	-1.85867	0.00378942	0.176782	1.15769	1.1667		complement component 7
ZNF492	57615	PL-50063	-2.89352	-2.18791	0.00380951	0.176899	1.0436	1.15536		zinc finger protein 492
ARHGAP28	79822	PL-50088	-2.892	-2.01863	0.00382795	0.177345	0.326899	1.0302		Rho GTPase activating protein 28
WDFY2	115825	PL-50070	-2.88972	-1.83216	0.00385585	0.178227	-0.510271	0.946614		WD repeat and FYVE domain containing 2
VASN	114990	PL-50069	-2.88725	-1.82375	0.00388631	0.178813	-0.129218	0.97948		vasorin
LOC402269	0	PL-50085	-2.88007	-2.05823	0.00397589	0.181345	0.250814	1.03208		similar to solute carrier family 29 (nucleoside transporters), member 4
FBN2	2201	PL-50019	-2.87895	-1.73305	0.00398999	0.181345	-1.0743	0.863718		fibrillin 2 (congenital contractural arachnodactyly)
PTPN6	5777	PL-50005	-2.87845	-2.18592	0.00399634	0.181345	0.513253	1.06231		protein tyrosine phosphatase, non-receptor type 6
HNF4A	3172	PL-50023	-2.8775	-1.79221	0.00400835	0.181345	1.52561	1.23207		hepatocyte nuclear factor 4, alpha
HMGN1	3150	PL-50023	-2.87735	-1.79015	0.00401031	0.181345	0.520466	1.07864		high-mobility group nucleosome binding domain 1
LOC391840	0	PL-50085	-2.8771	-2.05362	0.0040135	0.181345	0.00726251	1.00103		similar to Thyroid hormone receptor-associated protein complex 240 kDa component (Trap240) (Activator-recruited cofactor 250 kDa component) (ARC250) (Thyroid hormone receptor associated protein 1)
C20orf29	55317	PL-50060	-2.87452	-1.77718	0.00404636	0.18242	-1.40772	0.840116		chromosome 20 open reading frame 29
MYO1F	4542	PL-50049	-2.87322	-1.60507	0.00406309	0.182764	0.0199225	1.00255		myosin IF
SGPL1	8879	PL-50052	-2.87069	-1.67538	0.00409573	0.183821	1.11005	1.14499		sphingosine-1-phosphate lyase 1
TSSK3	81629	PL-50003	-2.86926	-2.18203	0.00411434	0.184245	-1.16952	0.895999		testis-specific serine kinase 3
PMM1	5372	PL-50049	-2.86678	-1.60258	0.00414675	0.185283	-2.25508	0.740732		phosphomannomutase 1
OR8B8	26493	PL-50005	-2.86413	-2.17364	0.0041816	0.186426	-0.584319	0.944858		olfactory receptor, family 8, subfamily B, member 8
CD80	941	PL-50018	-2.86084	-1.60718	0.0042252	0.187662	-1.08336	0.882909		CD80 molecule
KCNT1	57582	PL-50019	-2.86063	-1.75216	0.00422798	0.187662	-0.475787	0.935812		potassium channel, subfamily T, member 1
LOC401322	0	PL-50085	-2.85876	-2.04748	0.00425307	0.18836	-1.50364	0.827452		similar to KIAA0877 protein
MEN1	4221	PL-50007	-2.85681	-1.96833	0.00427919	0.188885	-0.0940591	0.988982		multiple endocrine neoplasia I
JARID1C	8242	PL-50051	-2.85648	-1.72085	0.00428372	0.188885	0.891184	1.12102		jumonji, AT rich interactive domain 1C
ARVCF	421	PL-50019	-2.85399	-1.72509	0.00431735	0.189951	-1.76358	0.783006		armadillo repeat gene deletes in velocardiofacial syndrome
KLHDC2	23588	PL-50056	-2.85203	-2.11595	0.00434414	0.190001	-1.93516	0.774456		kelch domain containing 2
TRAT1	50852	PL-50003	-2.84995	-2.18153	0.00437262	0.190713	1.03155	1.10216		T cell receptor associated transmembrane adaptor 1
BBS7	55212	PL-50020	-2.84903	-1.77178	0.00438534	0.190854	0.557678	1.07849		Bardet-Biedl syndrome 7
PCDHGC5	56097	PL-50061	-2.8464	-1.78171	0.00442168	0.191669	-0.110167	0.985351		protocadherin gamma subfamily C, 5
AK7	122481	PL-50001	-2.84143	-1.75757	0.00449117	0.194199	-0.11373	0.989234		adenylate kinase 7
TPT1	7178	PL-50012	-2.83922	-1.8359	0.00452235	0.194834	1.32823	1.16549		tumor protein, translationally-controlled 1
GPR108	56927	PL-50062	-2.83586	-2.01577	0.0045702	0.19635	-0.570484	0.927991		G protein-coupled receptor 108
LOC389676	0	PL-50086	-2.83424	-1.89574	0.00459348	0.196762	0.592753	1.07322		hypothetical LOC389676
POP7	10248	PL-50011	-2.83383	-1.7196	0.00459937	0.196762	-0.44853	0.9493		processing of precursor 7, ribonuclease P subunit (S. cerevisiae)
PIGP	51227	PL-50058	-2.83148	-2.33293	0.00463334	0.197794	0.145752	1.02705		phosphatidylinositol glycan anchor biosynthesis, class P
SRPK2	6733	PL-50003	-2.82667	-2.17145	0.00470355	0.19967	-0.881186	0.922109		SFRS protein kinase 2
GART	2618	PL-50011	-2.82642	-1.7177	0.00470708	0.19967	0.0977751	1.01247		phosphoribosylglycinamide formyltransferase, phosphoribosylglycinamide synthetase, phosphoribosylaminoimidazole synthetase
RAB27B	5874	PL-50013	-2.82313	-1.67118	0.00475574	0.201171	1.01784	1.1178		RAB27B, member RAS oncogene family
TMEM106B	54664	PL-50059	-2.82268	-2.33184	0.00476247	0.201171	0.62546	1.08756		transmembrane protein 106B
TLR1	7096	PL-50003	-2.81852	-2.16451	0.00482453	0.203365	-0.37075	0.962121		toll-like receptor 1
RHCG	51458	PL-50058	-2.81684	-2.32324	0.00484987	0.204005	1.61296	1.23212		Rh family, C glycoprotein
KISS1R	84634	PL-50004	-2.8145	-2.08763	0.00488539	0.20507	2.97033	1.35586		KISS1 receptor
CYP26B1	56603	PL-50062	-2.81116	-2.04204	0.00493627	0.206774	1.72646	1.2775		cytochrome P450, family 26, subfamily B, polypeptide 1
RYBP	23429	PL-50024	-2.80943	-1.81386	0.00496286	0.207032	-0.25092	0.96428		RING1 and YY1 binding protein
CUL4B	8450	PL-50015	-2.80942	-1.58598	0.00496301	0.207032	0.146171	1.02306		cullin 4B
MYO1H	283446	PL-50077	-2.80797	-1.70357	0.00498547	0.207446	0.546973	1.06437		myosin IH
ZNF189	7743	PL-50051	-2.80727	-1.69649	0.00499635	0.207446	0.346224	1.0339		zinc finger protein 189
KIAA2013	90231	PL-50069	-2.80678	-1.80178	0.00500389	0.207446	0.541822	1.06786		KIAA2013
SRC	6714	PL-50003	-2.80605	-2.15709	0.00501536	0.207494	-1.81979	0.847319		v-src sarcoma (Schmidt-Ruppin A-2) viral oncogene homolog (avian)
MGAM	8972	PL-50023	-2.80397	-1.74804	0.00504783	0.208408	-1.26503	0.839449		maltase-glucoamylase (alpha-glucosidase)
ZNF17	7565	PL-50051	-2.79726	-1.69775	0.00515373	0.212344	0.730331	1.10343		zinc finger protein 17
TPPP2	122664	PL-50071	-2.79331	-1.70783	0.00521717	0.214095	-0.449644	0.949973		tubulin polymerization-promoting protein family member 2
MAEA	10296	PL-50053	-2.7929	-1.57015	0.00522379	0.214095	-0.442687	0.942607		macrophage erythroblast attacher
POGK	57645	PL-50063	-2.7876	-2.08091	0.00531004	0.217005	1.5283	1.23709		pogo transposable element with KRAB domain
HOXB9	3219	PL-50048	-2.78624	-1.61946	0.00533238	0.217277	0.249766	1.03348		homeobox B9
OR3A2	4995	PL-50005	-2.7855	-2.1995	0.00534445	0.217277	-0.93325	0.903322		olfactory receptor, family 3, subfamily A, member 2
SLC39A4	55630	PL-50019	-2.78522	-1.70847	0.00534911	0.217277	-0.830782	0.889766		solute carrier family 39 (zinc transporter), member 4
ACE2	59272	PL-50010	-2.78135	-1.7604	0.00541334	0.219001	-1.31699	0.840448		angiotensin I converting enzyme (peptidyl-dipeptidase A) 2
LOC202546	0	PL-50082	-2.77889	-1.61314	0.00545452	0.219783	1.16708	1.18259		hypothetical LOC202546
LOC283932	283932	PL-50077	-2.778	-1.69463	0.00546952	0.219946	0.198097	1.02259		hypothetical protein LOC283932
ARF1	375	PL-50020	-2.77698	-1.74385	0.00548673	0.220198	0.656091	1.09309		ADP-ribosylation factor 1
NP	4860	PL-50011	-2.77363	-1.69062	0.00554353	0.221153	-0.32061	0.963768		nucleoside phosphorylase
FLJ20309	54891	PL-50060	-2.77078	-1.74497	0.00559218	0.222315	-0.214274	0.973365		hypothetical protein FLJ20309
XPNPEP2	7512	PL-50013	-2.77059	-1.65779	0.00559546	0.222315	0.8785	1.10083		X-prolyl aminopeptidase (aminopeptidase P) 2, membrane-bound
WDR88	126248	PL-50071	-2.76763	-1.67309	0.00564654	0.222315	2.021	1.25792		WD repeat domain 88
ACTR3	10096	PL-50020	-2.76758	-1.74308	0.00564741	0.222315	0.95142	1.13773		ARP3 actin-related protein 3 homolog (yeast)
RASL10B	91608	PL-50070	-2.76757	-1.77836	0.00564762	0.222315	-1.33015	0.867201		RAS-like, family 10, member B
TRIM68	55128	PL-50060	-2.76734	-1.74409	0.00565159	0.222315	1.06976	1.14621		tripartite motif-containing 68
SEPX1	51734	PL-50059	-2.76371	-2.26106	0.00571482	0.223317	-1.43109	0.826646		selenoprotein X, 1
OR5B21	0	PL-50083	-2.76342	-1.57662	0.00571994	0.223317	0.94993	1.12539		olfactory receptor, family 5, subfamily B, member 21
C20orf58	128414	PL-50072	-2.75908	-1.75687	0.00579641	0.224604	-0.615648	0.926741		chromosome 20 open reading frame 58
SIX6	4990	PL-50009	-2.75895	-1.52805	0.0057987	0.224604	-1.05466	0.883796		sine oculis homeobox homolog 6 (Drosophila)
PRDX4	10549	PL-50014	-2.7588	-1.53738	0.00580145	0.224604	-0.225607	0.972288		peroxiredoxin 4
SERPINE2	5270	PL-50008	-2.75853	-1.69048	0.00580612	0.224604	1.25091	1.15762		serpin peptidase inhibitor, clade E (nexin, plasminogen activator inhibitor type 1), member 2
DNAJC6	9829	PL-50053	-2.75839	-1.58341	0.00580877	0.224604	-1.37451	0.824278		DnaJ (Hsp40) homolog, subfamily C, member 6
C1orf166	79594	PL-50065	-2.75524	-1.86798	0.00586484	0.226337	0.790499	1.10365		chromosome 1 open reading frame 166
PSMD9	5715	PL-50050	-2.75154	-2.02912	0.00593162	0.228475	-0.0653965	0.990755		proteasome (prosome, macropain) 26S subunit, non-ATPase, 9
LRRC8E	80131	PL-50066	-2.75032	-1.76111	0.00595373	0.228888	-0.016957	1.00538		leucine rich repeat containing 8 family, member E
DTWD2	285605	PL-50078	-2.74957	-1.63715	0.00596727	0.228971	0.967888	1.25413		DTW domain containing 2
CHAF1B	8208	PL-50004	-2.74748	-2.05734	0.00600557	0.229973	0.283675	1.02921		chromatin assembly factor 1, subunit B (p60)
PRB4	5545	PL-50005	-2.74688	-2.11077	0.00601653	0.229973	-0.316687	0.981149		proline-rich protein BstNI subfamily 4
CRBN	51185	PL-50058	-2.74573	-2.27346	0.00603762	0.229973	0.2092	1.03257		cereblon
CCT3	7203	PL-50006	-2.74565	-2.05222	0.00603913	0.229973	0.305304	1.0301		chaperonin containing TCP1, subunit 3 (gamma)
CTSL3	0	PL-50086	-2.74252	-1.83883	0.00609688	0.231733	-0.711232	0.917119		cathepsin L family member 3
NUPL1	9818	PL-50052	-2.73801	-1.65329	0.00618127	0.234056	-1.97475	0.780996		nucleoporin like 1
CKAP4	10970	PL-50054	-2.7359	-2.23007	0.00622102	0.235062	2.65661	1.46776		cytoskeleton-associated protein 4
BIRC7	79444	PL-50006	-2.73528	-2.04429	0.00623279	0.235062	-1.32118	0.877599		baculoviral IAP repeat-containing 7 (livin)
DKFZp686F0839	0	PL-50087	-2.73433	-1.9811	0.00625074	0.235062	2.64941	1.46512		hypothetical gene supported by BX648662
NGFR	4804	PL-50016	-2.73413	-1.52941	0.00625463	0.235062	1.25802	1.20546		nerve growth factor receptor (TNFR superfamily, member 16)
SLC25A23	79085	PL-50064	-2.73051	-1.85405	0.00632369	0.236773	0.481844	1.06748		solute carrier family 25 (mitochondrial carrier; phosphate carrier), member 23
BMP5	653	PL-50017	-2.72458	-1.52296	0.00643841	0.240174	-1.52606	0.781181		bone morphogenetic protein 5
LOC389844	0	PL-50089	-2.72235	-1.92187	0.00648198	0.240367	0.221164	1.0206		similar to ferritin, heavy polypeptide-like 17
ARFGEF1	10565	PL-50014	-2.72203	-1.52813	0.00648819	0.240367	-1.07326	0.871526		ADP-ribosylation factor guanine nucleotide-exchange factor 1(brefeldin A-inhibited)
SHH	6469	PL-50011	-2.72164	-1.70058	0.00649591	0.240367	0.830031	1.10267		sonic hedgehog homolog (Drosophila)
COL11A1	1301	PL-50019	-2.72027	-1.67426	0.00652284	0.240367	0.157894	1.02217		collagen, type XI, alpha 1
KIRREL2	84063	PL-50067	-2.72005	-1.79424	0.00652729	0.240367	0.0855596	1.0109		kin of IRRE like 2 (Drosophila)
SAP30L	79685	PL-50022	-2.71707	-1.86988	0.00658621	0.242094	0.941713	1.13588		SAP30-like
DDX39	10212	PL-50053	-2.71636	-1.55684	0.00660039	0.242172	0.328332	1.05453		DEAD (Asp-Glu-Ala-Asp) box polypeptide 39
C14orf80	283643	PL-50077	-2.71505	-1.67537	0.00662662	0.242304	1.59863	1.19922		chromosome 14 open reading frame 80
PEX11A	8800	PL-50023	-2.71497	-1.71872	0.00662808	0.242304	-0.216868	0.968907		peroxisomal biogenesis factor 11A
C8orf79	286032	PL-50078	-2.7114	-1.62126	0.0066999	0.244042	0.354033	1.0983		chromosome 8 open reading frame 79
SEMA4C	54910	PL-50060	-2.70829	-1.7195	0.00676307	0.245205	1.01126	1.13432		sema domain, immunoglobulin domain (Ig), transmembrane domain (TM) and short cytoplasmic domain, (semaphorin) 4C
RAMP1	10267	PL-50005	-2.70803	-2.0744	0.00676842	0.245205	0.220037	1.02079		receptor (G protein-coupled) activity modifying protein 1
MTFMT	123263	PL-50071	-2.70507	-1.66259	0.00682896	0.246953	-0.759615	0.91598		mitochondrial methionyl-tRNA formyltransferase
LOC390217	0	PL-50086	-2.7037	-1.82732	0.00685725	0.247283	-0.723786	0.918488		hypothetical LOC390217
HPCA	3208	PL-50048	-2.70236	-1.58406	0.00688493	0.247641	0.407065	1.05829		hippocalcin
ZNF185	7739	PL-50051	-2.7011	-1.66654	0.00691111	0.248138	-0.473556	0.935114		zinc finger protein 185 (LIM domain)
LOC388323	0	PL-50088	-2.7002	-1.92025	0.00692983	0.248367	-0.0474169	0.989786		hypothetical LOC388323
SIGLEC10	89790	PL-50069	-2.69812	-1.76963	0.00697325	0.248835	-0.40999	0.952829		sialic acid binding Ig-like lectin 10
CHRNA6	8973	PL-50018	-2.69607	-1.56573	0.00701638	0.249689	-0.267028	0.961818		cholinergic receptor, nicotinic, alpha 6
FADS3	3995	PL-50048	-2.69485	-1.59377	0.00704214	0.24987	-0.460211	0.938979		fatty acid desaturase 3
EPHB4	2050	PL-50001	-2.69427	-1.71979	0.0070542	0.24987	0.153721	1.00936		EPH receptor B4
LOC388931	0	PL-50084	-2.69077	-1.8538	0.00712871	0.24987	2.41309	1.35716		hypothetical protein LOC388931
PRKAA2	5563	PL-50002	-2.68998	-2.03491	0.00714568	0.24987	-1.49204	0.878565		protein kinase, AMP-activated, alpha 2 catalytic subunit
TNFRSF10A	8797	PL-50003	-2.68956	-2.08564	0.00715461	0.24987	-0.148456	0.988264		tumor necrosis factor receptor superfamily, member 10a
ADAMTS8	11095	PL-50013	-2.68848	-1.63639	0.00717771	0.24987	1.45063	1.17193		ADAM metallopeptidase with thrombospondin type 1 motif, 8
RPS10	6204	PL-50050	-2.68691	-1.99385	0.00721162	0.24987	0.332983	1.04464		ribosomal protein S10
MFNG	4242	PL-50023	-2.68612	-1.71178	0.0072286	0.24987	-0.923085	0.879322		MFNG O-fucosylpeptide 3-beta-N-acetylglucosaminyltransferase
TMED10	10972	PL-50020	-2.68611	-1.71416	0.00722889	0.24987	1.75708	1.269		transmembrane emp24-like trafficking protein 10 (yeast)
SERPINA7	6906	PL-50008	-2.68608	-1.66671	0.00722948	0.24987	-0.81823	0.908704		serpin peptidase inhibitor, clade A (alpha-1 antiproteinase, antitrypsin), member 7
LOC401252	0	PL-50085	-2.68569	-1.96065	0.00723808	0.24987	0.601378	1.07944		hypothetical gene supported by AK123889
C7orf13	129790	PL-50072	-2.68551	-1.73182	0.00724191	0.24987	-0.744792	0.910316		chromosome 7 open reading frame 13
FAM78A	286336	PL-50078	-2.68536	-1.61226	0.00724517	0.24987	1.15806	1.30042		family with sequence similarity 78, member A
KCNRG	283518	PL-50077	-2.68137	-1.65589	0.00733211	0.250896	0.989208	1.11956		potassium channel regulator
ZNF672	79894	PL-50065	-2.68056	-1.84842	0.00734997	0.250896	1.83545	1.26343		zinc finger protein 672
MYADML	151325	PL-50074	-2.68048	-1.70377	0.00735159	0.250896	-0.49227	0.946319		myeloid-associated differentiation marker-like
MGC4677	112597	PL-50070	-2.68041	-1.75062	0.00735322	0.250896	1.12048	1.12789		hypothetical protein MGC4677
OR11G2	390439	PL-50089	-2.68	-1.89931	0.00736227	0.250896	0.461272	1.03742		olfactory receptor, family 11, subfamily G, member 2
MRPS18C	51023	PL-50058	-2.67829	-2.22447	0.0074	0.251755	-0.66536	0.917989		mitochondrial ribosomal protein S18C
STK35	140901	PL-50003	-2.67705	-2.07989	0.00742729	0.252256	1.1917	1.11573		serine/threonine kinase 35
CENTG1	116986	PL-50071	-2.67406	-1.65445	0.00749392	0.253454	-2.34302	0.764761		centaurin, gamma 1
FAM91A2	57234	PL-50062	-2.67334	-1.94284	0.00751009	0.253454	-1.27083	0.842604		family with sequence similarity 91, member A2
LOC400684	0	PL-50088	-2.67057	-1.89129	0.00757216	0.255023	0.606914	1.06133		hypothetical gene supported by BC000922
GGA3	23163	PL-50055	-2.66836	-2.17466	0.00762223	0.256048	-1.71038	0.793166		golgi associated, gamma adaptin ear containing, ARF binding protein 3
FAM118A	55007	PL-50060	-2.66757	-1.70374	0.00764009	0.256048	-0.0503014	0.989508		family with sequence similarity 118, member A
C13orf21	0	PL-50087	-2.66631	-1.93804	0.00766885	0.256134	-0.177916	0.97907		chromosome 13 open reading frame 21
TRIO	7204	PL-50003	-2.66516	-2.07681	0.0076951	0.256584	-0.0540548	0.99406		triple functional domain (PTPRF interacting)
AVPR1A	552	PL-50001	-2.65972	-1.72087	0.00782046	0.259273	0.436576	1.03812		arginine vasopressin receptor 1A
KIAA1737	85457	PL-50068	-2.65943	-1.76933	0.00782731	0.259273	1.13409	1.14951		KIAA1737
LOC390377	0	PL-50087	-2.65686	-1.92857	0.00788724	0.259973	-0.818985	0.889025		similar to Alpha-N-acetyl-neuraminyl-2,3-beta-galactosyl-1,3-N-acetyl-galactosaminide alpha-2,6-sialyltransferase (NeuAc-alpha-2,3-Gal-beta-1,3-GalNAc-alpha-2,6-sialyltransferase) (ST6GalNAc IV) (Sialyltransferase 7D) (Sialyltransferase 3C)...
PDCL	5082	PL-50005	-2.65611	-2.04937	0.0079047	0.259975	-1.49364	0.867412		phosducin-like
CXorf6	10046	PL-50053	-2.65553	-1.53369	0.00791847	0.259975	-0.280427	0.962996		chromosome X open reading frame 6
FLOT2	2319	PL-50048	-2.6552	-1.58398	0.00792611	0.259975	-1.30228	0.828685		flotillin 2
TEKT2	27285	PL-50057	-2.65318	-2.21195	0.00797364	0.26069	-1.59378	0.794099		tektin 2 (testicular)
ZBTB8OS	339487	PL-50079	-2.6519	-1.62031	0.00800403	0.261253	-0.173633	0.969183		zinc finger and BTB domain containing 8 opposite strand
CTNND1	1500	PL-50016	-2.65119	-1.5039	0.00802092	0.26138	0.366673	1.05653		catenin (cadherin-associated protein), delta 1
COL4A6	1288	PL-50019	-2.65015	-1.6588	0.00804559	0.261614	0.48096	1.06887		collagen, type IV, alpha 6
VPS4A	27183	PL-50057	-2.64967	-2.20513	0.00805706	0.261614	-0.999336	0.86679		vacuolar protein sorting 4 homolog A (S. cerevisiae)
CDC42EP2	10435	PL-50053	-2.64925	-1.5174	0.00806714	0.261614	1.40035	1.22712		CDC42 effector protein (Rho GTPase binding) 2
SH3RF1	57630	PL-50063	-2.64799	-2.14287	0.00809716	0.262164	0.464206	1.06464		SH3 domain containing ring finger 1
HIGD2BP	123346	PL-50071	-2.64651	-1.66697	0.00813281	0.262453	0.987379	1.11968		HIG1 domain family, member 2B pseudogene
LRFN5	145581	PL-50073	-2.64611	-1.78062	0.00814235	0.262453	1.16788	1.15655		leucine rich repeat and fibronectin type III domain containing 5
MFN2	9927	PL-50053	-2.64599	-1.546	0.00814524	0.262453	0.941016	1.14037		mitofusin 2
MKLN1	4289	PL-50048	-2.64383	-1.57661	0.00819734	0.263153	0.0837188	1.014		muskelin 1, intracellular mediator containing kelch motifs
LOC284393	0	PL-50082	-2.64346	-1.57267	0.00820623	0.263153	0.335858	1.05153		similar to ribosomal protein L10
BAZ1B	9031	PL-50008	-2.63802	-1.65076	0.00833917	0.266143	-2.04971	0.786661		bromodomain adjacent to zinc finger domain, 1B
FLJ44477	401157	PL-50081	-2.63555	-1.60404	0.00840001	0.26752	1.42924	1.21446		FLJ44477 protein
C16orf81	283860	PL-50077	-2.63486	-1.65284	0.0084171	0.26752	-1.081	0.883894		chromosome 16 open reading frame 81
B3GNT6	192134	PL-50075	-2.63466	-1.68401	0.00842224	0.26752	-1.08744	0.894872		UDP-GlcNAc:betaGal beta-1,3-N-acetylglucosaminyltransferase 6 (core 3 synthase)
C9orf14	158035	PL-50074	-2.63341	-1.68743	0.00845313	0.268078	1.65992	1.20372		chromosome 9 open reading frame 14
TTC9B	148014	PL-50073	-2.63138	-1.7638	0.00850379	0.268921	0.504239	1.06344		tetratricopeptide repeat domain 9B
SASS6	163786	PL-50075	-2.63128	-1.68278	0.0085065	0.268921	0.318061	1.03584		spindle assembly 6 homolog (C. elegans)
FBXL15	79176	PL-50064	-2.62209	-1.84633	0.00873922	0.274981	-0.952897	0.882763		F-box and leucine-rich repeat protein 15
LOC400492	0	PL-50088	-2.6199	-1.90198	0.0087956	0.275842	0.894305	1.10114		similar to hypothetical protein
CCT7	10574	PL-50006	-2.61896	-2.00072	0.00881983	0.275842	1.13989	1.11963		chaperonin containing TCP1, subunit 7 (eta)
FAM18B	51030	PL-50058	-2.6189	-2.18841	0.00882146	0.275842	0.312153	1.0399		family with sequence similarity 18, member B
HSD17B8	7923	PL-50051	-2.61505	-1.63626	0.00892151	0.278538	-0.949198	0.879792		hydroxysteroid (17-beta) dehydrogenase 8
TRAPPC2L	51693	PL-50059	-2.61243	-2.19434	0.00899015	0.280246	1.01841	1.13625		trafficking protein particle complex 2-like
TRIM34	53840	PL-50059	-2.61078	-2.14189	0.0090335	0.280776	-1.89936	0.768899		tripartite motif-containing 34
TAF6L	10629	PL-50009	-2.61006	-1.49674	0.00905253	0.280884	-0.0634994	0.991909		TAF6-like RNA polymerase II, p300/CBP-associated factor (PCAF)-associated factor, 65kDa
TYK2	7297	PL-50003	-2.6092	-2.04149	0.00907549	0.281162	-1.1171	0.897339		tyrosine kinase 2
LOC255177	255177	PL-50077	-2.6076	-1.64516	0.00911803	0.281383	-1.99086	0.796958		hypothetical protein LOC255177
LOC387886	0	PL-50087	-2.60733	-1.90418	0.00912521	0.281383	1.21831	1.1831		hypothetical LOC387886
RBM22	55696	PL-50061	-2.60394	-1.69661	0.00921594	0.283331	0.491754	1.06788		RNA binding motif protein 22
XRCC1	7515	PL-50008	-2.60271	-1.64065	0.00924889	0.283909	-0.593614	0.932734		X-ray repair complementing defective repair in Chinese hamster cells 1
TRIM2	23321	PL-50055	-2.60155	-2.14757	0.00928022	0.284437	-0.739848	0.905899		tripartite motif-containing 2
NUP98	4928	PL-50019	-2.59675	-1.6628	0.00941115	0.2875	1.19659	1.18243		nucleoporin 98kDa
SDAD1	55153	PL-50060	-2.59631	-1.68361	0.00942308	0.2875	-0.852273	0.899885		SDA1 domain containing 1
CNTNAP1	8506	PL-50021	-2.59499	-1.72138	0.00945931	0.287733	0.702004	1.09752		contactin associated protein 1
B4GALNT1	2583	PL-50010	-2.59204	-1.69278	0.00954094	0.289777	-1.07745	0.870808		beta-1,4-N-acetyl-galactosaminyl transferase 1
KLC3	147700	PL-50014	-2.5895	-1.49732	0.00961149	0.29148	0.717782	1.07504		kinesin light chain 3
BREA2	0	PL-50083	-2.58761	-1.5396	0.00966435	0.292201	-0.27804	0.967411		breast cancer estrogen-induced apoptosis 2
PSMD7	5713	PL-50023	-2.58529	-1.68158	0.00972975	0.293297	-0.599292	0.921658		proteasome (prosome, macropain) 26S subunit, non-ATPase, 7 (Mov34 homolog)
SAMHD1	25939	PL-50056	-2.58398	-1.9643	0.0097667	0.29353	-0.0548114	0.992813		SAM domain and HD domain 1
PAFAH1B1	5048	PL-50023	-2.58279	-1.69216	0.00980045	0.293859	1.47984	1.22393		platelet-activating factor acetylhydrolase, isoform Ib, alpha subunit 45kDa
FLJ31818	154743	PL-50074	-2.58257	-1.67097	0.00980686	0.293859	-0.602617	0.937404		hypothetical protein FLJ31818
CEBPG	1054	PL-50006	-2.58169	-1.95374	0.00983191	0.294171	1.20188	1.12825		CCAAT/enhancer binding protein (C/EBP), gamma
RNF122	79845	PL-50065	-2.58094	-1.7992	0.00985326	0.294372	0.970643	1.12977		ring finger protein 122
ODF3L1	161753	PL-50074	-2.5756	-1.67382	0.0100066	0.298509	-1.12815	0.880755		outer dense fiber of sperm tails 3-like 1
TRIM7	81786	PL-50066	-2.57507	-1.69239	0.0100219	0.298521	2.64277	1.33297		tripartite motif-containing 7
MRPL23	6150	PL-50050	-2.57113	-1.93441	0.0101366	0.301493	-0.37842	0.950809		mitochondrial ribosomal protein L23
NKD2	85409	PL-50068	-2.56969	-1.74229	0.0101789	0.301984	-0.000580798	0.997937		naked cuticle homolog 2 (Drosophila)
HOXC10	3226	PL-50009	-2.56944	-1.48328	0.0101862	0.301984	0.685854	1.08377		homeobox C10
BRP44L	51660	PL-50059	-2.56904	-2.16308	0.0101982	0.301984	-0.0865412	0.987171		brain protein 44-like
C12orf11	55726	PL-50061	-2.56782	-1.6806	0.010234	0.302187	0.138289	1.01911		chromosome 12 open reading frame 11
NOC4L	79050	PL-50064	-2.56771	-1.80089	0.0102371	0.302187	1.80835	1.26658		nucleolar complex associated 4 homolog (S. cerevisiae)
DHRSX	207063	PL-50076	-2.56728	-1.56137	0.0102501	0.302187	0.458552	1.05281		dehydrogenase/reductase (SDR family) X-linked
KLF16	83855	PL-50006	-2.56571	-1.93456	0.0102965	0.303111	0.344924	1.03541		Kruppel-like factor 16
KIF6	221458	PL-50076	-2.56233	-1.55265	0.0103972	0.305627	-0.636326	0.932811		kinesin family member 6
FAM134A	79137	PL-50064	-2.56079	-1.79384	0.0104435	0.306092	-0.273307	0.961847		family with sequence similarity 134, member A
HSPA6	3310	PL-50006	-2.55492	-1.97571	0.0106212	0.309495	-0.267046	0.974216		heat shock 70kDa protein 6 (HSP70B')
LOC401740	0	PL-50087	-2.55198	-1.87598	0.0107113	0.310511	1.18678	1.18694		similar to Hypothetical protein CBG01089
INCA1	388324	PL-50090	-2.55128	-1.61127	0.0107328	0.310511	0.182635	1.0195		inhibitor of CDK interacting with cyclin A1
PKP3	11187	PL-50019	-2.55127	-1.65935	0.0107332	0.310511	-1.50037	0.809184		plakophilin 3
KCNH5	27133	PL-50013	-2.55	-1.59796	0.0107724	0.31115	-0.333687	0.964153		potassium voltage-gated channel, subfamily H (eag-related), member 5
LOC286080	0	PL-50083	-2.54932	-1.52402	0.0107933	0.31115	-0.3953	0.948473		similar to CG3104-PA
C19orf24	55009	PL-50060	-2.54905	-1.66579	0.0108018	0.31115	1.34929	1.18312		chromosome 19 open reading frame 24
LOC200226	0	PL-50082	-2.54815	-1.54634	0.0108295	0.311299	-0.583991	0.919781		similar to embryonic poly(A) binding protein
AADACL1	57552	PL-50011	-2.54788	-1.64005	0.0108379	0.311299	-0.617643	0.930166		arylacetamide deacetylase-like 1
CHFR	55743	PL-50015	-2.54678	-1.51844	0.0108722	0.311839	1.15811	1.19042		checkpoint with forkhead and ring finger domains
FLJ27351	0	PL-50085	-2.54366	-1.88973	0.0109698	0.313663	-0.396601	0.951947		hypothetical gene supported by AK130861
HLA-DRB1	3123	PL-50016	-2.54325	-1.4781	0.0109826	0.313663	1.70996	1.28981		major histocompatibility complex, class II, DR beta 1
ZNF342	162979	PL-50075	-2.54168	-1.65236	0.0110322	0.314458	-0.102899	0.989184		zinc finger protein 342
CXXC5	51523	PL-50058	-2.54099	-2.13919	0.0110538	0.314458	-0.574258	0.928335		CXXC finger 5
GPR44	11251	PL-50004	-2.5397	-1.94842	0.0110948	0.315076	-0.715612	0.929236		G protein-coupled receptor 44
KRT40	125115	PL-50071	-2.53796	-1.61975	0.0111502	0.316202	0.0114603	0.999838		keratin 40
WDR7	23335	PL-50024	-2.53731	-1.70994	0.0111708	0.316342	-0.604733	0.91705		WD repeat domain 7
PHC2	1912	PL-50007	-2.53543	-1.82394	0.0112309	0.317596	-0.571178	0.909123		polyhomeotic homolog 2 (Drosophila)
KLHL14	57565	PL-50063	-2.53457	-1.64687	0.0112586	0.317933	-0.0801906	0.989508		kelch-like 14 (Drosophila)
UTP6	55813	PL-50061	-2.53284	-1.67057	0.0113141	0.318803	-0.163001	0.977039		UTP6, small subunit (SSU) processome component, homolog (yeast)
SLC24A6	80024	PL-50066	-2.53253	-1.67508	0.0113242	0.318803	-1.40068	0.858328		solute carrier family 24 (sodium/potassium/calcium exchanger), member 6
DEPDC4	120863	PL-50071	-2.53175	-1.62598	0.0113494	0.318803	-0.941612	0.897641		DEP domain containing 4
PPEF1	5475	PL-50016	-2.53115	-1.48022	0.011369	0.318803	0.16051	1.02557		protein phosphatase, EF-hand calcium binding domain 1
LOC401518	0	PL-50086	-2.53109	-1.7538	0.0113709	0.318803	0.165892	1.01289		hypothetical gene supported by AK026419
GPSN2	9524	PL-50052	-2.53018	-1.58049	0.0114005	0.318803	-1.5783	0.81564		glycoprotein, synaptic 2
FLJ31132	441522	PL-50089	-2.52611	-1.83257	0.0115333	0.321178	0.705087	1.10697		FLJ31132 protein
NDUFB5	4711	PL-50049	-2.52498	-1.52382	0.0115705	0.321501	-0.556147	0.927789		NADH dehydrogenase (ubiquinone) 1 beta subcomplex, 5, 16kDa
C14orf121	90668	PL-50069	-2.52291	-1.69184	0.0116388	0.321926	-0.683665	0.921001		chromosome 14 open reading frame 121
OR2A4	79541	PL-50005	-2.52218	-1.94543	0.0116629	0.321926	-1.2519	0.876954		olfactory receptor, family 2, subfamily A, member 4
STX12	23673	PL-50056	-2.52201	-1.94506	0.0116686	0.321926	0.362965	1.04806		syntaxin 12
VHL	7428	PL-50015	-2.52195	-1.51993	0.0116706	0.321926	-0.466377	0.94081		von Hippel-Lindau tumor suppressor
SPATA7	55812	PL-50061	-2.5219	-1.66828	0.0116722	0.321926	1.96566	1.29003		spermatogenesis associated 7
HOXD8	3234	PL-50009	-2.52107	-1.46875	0.0117	0.322248	-0.315005	0.962241		homeobox D8
LHX3	8022	PL-50009	-2.51967	-1.47525	0.0117465	0.323087	-2.79359	0.725113		LIM homeobox 3
NEU1	4758	PL-50011	-2.51818	-1.61468	0.0117963	0.324015	1.56973	1.19878		sialidase 1 (lysosomal sialidase)
USP22	23326	PL-50015	-2.51744	-1.50741	0.0118211	0.324251	-0.386612	0.956774		ubiquitin specific peptidase 22
MUS81	80198	PL-50066	-2.51587	-1.67327	0.011874	0.32526	-0.474132	0.948782		MUS81 endonuclease homolog (S. cerevisiae)
TNXB	7148	PL-50008	-2.51344	-1.61235	0.011956	0.32706	-1.79639	0.810287		tenascin XB
B3GNTL1	146712	PL-50073	-2.51192	-1.7266	0.0120075	0.327289	0.0830176	1.01248		UDP-GlcNAc:betaGal beta-1,3-N-acetylglucosaminyltransferase-like 1
FAM59B	150946	PL-50074	-2.51146	-1.64871	0.0120234	0.327289	0.142798	1.01855		family with sequence similarity 59, member B
NKX3-1	4824	PL-50009	-2.51091	-1.47152	0.0120421	0.327289	-0.100945	0.986553		NK3 transcription factor related, locus 1 (Drosophila)
COL20A1	57642	PL-50063	-2.51056	-1.92911	0.0120539	0.327289	-0.350599	0.958487		collagen, type XX, alpha 1
DAZ3	57054	PL-50021	-2.51032	-1.70501	0.012062	0.327289	-0.623453	0.91521		deleted in azoospermia 3
RPL10A	4736	PL-50049	-2.50944	-1.51431	0.0120921	0.327663	1.7946	1.27172		ribosomal protein L10a
OR1D4	8385	PL-50005	-2.50676	-1.93741	0.0121844	0.328393	-0.390582	0.955193		olfactory receptor, family 1, subfamily D, member 4
RNF168	165918	PL-50075	-2.50566	-1.64149	0.0122224	0.328977	-0.809313	0.917039		ring finger protein 168
CHCHD2	51142	PL-50058	-2.50413	-2.11655	0.0122755	0.329443	0.742023	1.11166		coiled-coil-helix-coiled-coil-helix domain containing 2
GPR87	53836	PL-50004	-2.50313	-1.94299	0.01231	0.329443	0.472609	1.05015		G protein-coupled receptor 87
ODC1	4953	PL-50011	-2.50254	-1.61397	0.0123304	0.329443	-0.523897	0.941486		ornithine decarboxylase 1
RPS5	6193	PL-50019	-2.5015	-1.62581	0.0123669	0.329443	-0.106868	0.985987		ribosomal protein S5
CNOT3	4849	PL-50008	-2.50145	-1.60922	0.0123687	0.329443	-0.370838	0.957646		CCR4-NOT transcription complex, subunit 3
C9orf32	28989	PL-50049	-2.50139	-1.51229	0.0123708	0.329443	0.265157	1.03696		chromosome 9 open reading frame 32
LOC389908	0	PL-50089	-2.4995	-1.80915	0.0124369	0.330329	0.186178	1.01179		hypothetical LOC389908
PTGS2	5743	PL-50014	-2.49897	-1.4766	0.0124553	0.330381	-1.14122	0.842743		prostaglandin-endoperoxide synthase 2 (prostaglandin G/H synthase and cyclooxygenase)
FLJ20489	55652	PL-50061	-2.49823	-1.66127	0.0124816	0.330447	-0.907457	0.887959		hypothetical protein FLJ20489
PTPN3	5774	PL-50016	-2.49757	-1.4718	0.0125048	0.330447	-0.611823	0.912603		protein tyrosine phosphatase, non-receptor type 3
THOC1	9984	PL-50012	-2.4975	-1.72496	0.0125071	0.330447	0.96019	1.12333		THO complex 1
ATP6V0D1	9114	PL-50052	-2.49669	-1.59369	0.012536	0.330775	-1.39191	0.837752		ATPase, H+ transporting, lysosomal 38kDa, V0 subunit d1
DNAJB11	51726	PL-50059	-2.49572	-2.10947	0.0125703	0.331247	-0.903782	0.881211		DnaJ (Hsp40) homolog, subfamily B, member 11
SLC44A3	126969	PL-50071	-2.49315	-1.59511	0.0126615	0.333212	0.60481	1.07301		solute carrier family 44, member 3
PIP5K2A	5305	PL-50002	-2.48984	-1.91647	0.0127802	0.334981	-0.442389	0.962643		phosphatidylinositol-4-phosphate 5-kinase, type II, alpha
ACTR2	10097	PL-50020	-2.48975	-1.64582	0.0127833	0.334981	-0.928389	0.881844		ARP2 actin-related protein 2 homolog (yeast)
DTD1	92675	PL-50070	-2.48941	-1.67654	0.0127954	0.334981	-1.15359	0.883624		D-tyrosyl-tRNA deacylase 1 homolog (S. cerevisiae)
FKSG43	83957	PL-50067	-2.48821	-1.71662	0.0128388	0.335681	-0.0908275	0.98855		FKSG43 gene
LRRTM3	347731	PL-50079	-2.48765	-1.57346	0.0128591	0.335775	-1.10395	0.876249		leucine rich repeat transmembrane neuronal 3
FLJ20273	54502	PL-50059	-2.48493	-2.06196	0.0129578	0.337158	-0.31832	0.959002		RNA-binding protein
ZNF780A	284323	PL-50078	-2.4844	-1.54115	0.0129771	0.337158	0.649343	1.16776		zinc finger protein 780A
BTC	685	PL-50047	-2.48417	-1.80805	0.0129854	0.337158	-0.928095	0.867403		betacellulin
LOC150371	0	PL-50082	-2.48388	-1.53197	0.0129959	0.337158	-1.43034	0.815438		hypothetical LOC150371
ATP6	4508	PL-50048	-2.48148	-1.52764	0.0130837	0.338561	0.660126	1.09895		ATP synthase F0 subunit 6
SLC30A4	7782	PL-50051	-2.48027	-1.59907	0.0131283	0.339281	-0.74192	0.902539		solute carrier family 30 (zinc transporter), member 4
AQP2	359	PL-50019	-2.47741	-1.60544	0.013234	0.341572	0.0796157	1.01067		aquaporin 2 (collecting duct)
GATA4	2626	PL-50008	-2.47669	-1.60122	0.0132607	0.341778	0.879229	1.10837		GATA binding protein 4
PIK4CB	5298	PL-50002	-2.47628	-1.91836	0.013276	0.341778	0.234242	1.01608		phosphatidylinositol 4-kinase, catalytic, beta polypeptide
CYBRD1	79901	PL-50065	-2.47454	-1.74093	0.0133407	0.343005	1.90197	1.26827		cytochrome b reductase 1
OR2W1	26692	PL-50005	-2.47195	-1.93675	0.013438	0.343972	0.803389	1.08422		olfactory receptor, family 2, subfamily W, member 1
LOC402098	0	PL-50084	-2.47171	-1.75472	0.0134467	0.343972	-1.23068	0.854082		similar to ribosomal protein L22
ZBTB6	10773	PL-50008	-2.46993	-1.59927	0.013514	0.345252	-0.00658606	0.998953		zinc finger and BTB domain containing 6
LOC341457	0	PL-50083	-2.46897	-1.50027	0.0135502	0.345739	2.31563	1.32877		similar to peptidylprolyl isomerase A isoform 1
THSD3	145501	PL-50073	-2.46819	-1.6938	0.0135798	0.345845	-0.782799	0.901881		thrombospondin, type I, domain containing 3
RHOB	388	PL-50012	-2.46795	-1.67764	0.0135888	0.345845	-0.126686	0.983822		ras homolog gene family, member B
CRLF3	51379	PL-50021	-2.46728	-1.67099	0.0136144	0.346058	0.263396	1.04433		cytokine receptor-like factor 3
B4GALT6	9331	PL-50052	-2.46655	-1.56418	0.0136421	0.346326	0.27824	1.0351		UDP-Gal:betaGlcNAc beta 1,4- galactosyltransferase, polypeptide 6
PTK7	5754	PL-50002	-2.46516	-1.87206	0.0136951	0.347173	1.44358	1.13294		PTK7 protein tyrosine kinase 7
SLC4A1AP	22950	PL-50024	-2.46453	-1.68598	0.0137192	0.347173	0.171134	1.02649		solute carrier family 4 (anion exchanger), member 1, adaptor protein
OR2L8	391190	PL-50089	-2.46401	-1.78324	0.0137393	0.347173	1.19756	1.14606		olfactory receptor, family 2, subfamily L, member 8
C1orf27	54953	PL-50060	-2.46313	-1.64102	0.013773	0.347455	1.31855	1.17728		chromosome 1 open reading frame 27
TMEM16J	338440	PL-50079	-2.4624	-1.56545	0.013801	0.347726	-0.357428	0.938335		transmembrane protein 16J
LOC390566	0	PL-50087	-2.46092	-1.85995	0.0138581	0.347839	-0.374032	0.94356		similar to amyloid beta A4 precursor protein-binding, family A, member 2; neuronal munc18-1-interacting protein 2; X11-like protein; phosphotyrosine-binding/-interacting domain (PTB)-bearing protein; neuron-specific X11L protein; adapter protein X1...
CCDC114	93233	PL-50070	-2.46054	-1.66988	0.0138727	0.347839	-0.0275352	0.997102		coiled-coil domain containing 114
SLC25A13	10165	PL-50020	-2.46049	-1.63844	0.0138747	0.347839	-0.117321	0.984119		solute carrier family 25, member 13 (citrin)
CENTG2	116987	PL-50071	-2.45399	-1.59357	0.014128	0.352168	-0.864787	0.905947		centaurin, gamma 2
RHEB	6009	PL-50024	-2.45381	-1.67339	0.014135	0.352168	1.74236	1.29065		Ras homolog enriched in brain
CARKL	23729	PL-50001	-2.45325	-1.65047	0.0141573	0.352288	-0.207886	0.97648		carbohydrate kinase-like
MAP3K8	1326	PL-50002	-2.45132	-1.9055	0.0142335	0.353183	1.83485	1.17633		mitogen-activated protein kinase kinase kinase 8
ITGA6	3655	PL-50017	-2.45082	-1.45801	0.014253	0.353183	-0.699752	0.892432		integrin, alpha 6
CNOT1	23019	PL-50055	-2.45056	-2.10203	0.0142636	0.353183	-0.321383	0.959923		CCR4-NOT transcription complex, subunit 1
WWOX	51741	PL-50014	-2.44756	-1.46484	0.0143828	0.355697	0.10017	0.982427		WW domain containing oxidoreductase
GPR52	9293	PL-50004	-2.44646	-1.90219	0.0144269	0.355912	1.09218	1.11829		G protein-coupled receptor 52
TTBK1	84630	PL-50003	-2.44546	-1.94811	0.0144669	0.35625	1.09225	1.10156		tau tubulin kinase 1
LOC96610	96610	PL-50069	-2.44523	-1.67761	0.014476	0.35625	-0.570915	0.937369		hypothetical gene LOC96610
ARHGEF4	50649	PL-50014	-2.44471	-1.46443	0.0144969	0.356329	-0.664541	0.902223		Rho guanine nucleotide exchange factor (GEF) 4
TMEM53	79639	PL-50065	-2.44406	-1.78822	0.0145232	0.356538	-1.00867	0.881272		transmembrane protein 53
RIMS4	140730	PL-50073	-2.44238	-1.68188	0.0145909	0.357763	-0.654097	0.918276		regulating synaptic membrane exocytosis 4
ZNF498	221785	PL-50076	-2.44171	-1.52339	0.014618	0.357795	-0.860536	0.911009		zinc finger protein 498
RNF5P1	0	PL-50083	-2.43416	-1.51452	0.0149262	0.363328	0.251121	1.0323		ring finger protein 5 pseudogene 1
LOC388454	0	PL-50088	-2.43318	-1.81546	0.0149668	0.363398	0.590948	1.06642		hypothetical LOC388454
KRT83	3889	PL-50048	-2.43293	-1.53294	0.0149774	0.363398	1.23711	1.19229		keratin 83
LOC201164	201164	PL-50075	-2.43159	-1.61792	0.0150327	0.364155	-0.574787	0.941259		similar to CG12314 gene product
CX3CR1	1524	PL-50004	-2.42879	-1.8972	0.0151492	0.366537	2.60007	1.30553		chemokine (C-X3-C motif) receptor 1
TRIB3	57761	PL-50001	-2.42734	-1.61483	0.0152099	0.367563	-0.848121	0.925217		tribbles homolog 3 (Drosophila)
LOC402245	0	PL-50085	-2.42594	-1.83714	0.0152686	0.368451	2.6766	1.40007		similar to mesenchymal stem cell protein DSC92; neurite outgrowth associated protein
OR51D1	0	PL-50087	-2.4256	-1.83851	0.0152833	0.368451	0.364782	1.05051		olfactory receptor, family 51, subfamily D, member 1
AHCY	191	PL-50010	-2.42281	-1.61933	0.015401	0.3704	0.838099	1.11559		S-adenosylhomocysteine hydrolase
ATP2B2	491	PL-50047	-2.42217	-1.777	0.0154281	0.370607	-0.310657	0.953428		ATPase, Ca++ transporting, plasma membrane 2
SCMH1	22955	PL-50024	-2.42172	-1.67735	0.0154471	0.370622	0.232851	1.03597		sex comb on midleg homolog 1 (Drosophila)
C1orf168	199920	PL-50089	-2.41996	-1.78318	0.0155223	0.371539	0.309403	1.0318		chromosome 1 open reading frame 168
CGREF1	10669	PL-50006	-2.41937	-1.86325	0.0155473	0.371695	-1.66621	0.847003		cell growth regulator with EF-hand domain 1
HSPC157	29092	PL-50058	-2.41853	-2.06221	0.0155833	0.372113	-0.480157	0.938832		HSPC157 protein
UNC13A	23025	PL-50055	-2.41442	-2.0817	0.0157604	0.375007	0.279502	1.04118		unc-13 homolog A (C. elegans)
CCDC7	221016	PL-50076	-2.41193	-1.52973	0.0158684	0.376857	-0.495812	0.947129		coiled-coil domain containing 7
PIP	5304	PL-50049	-2.41171	-1.49206	0.0158777	0.376857	-0.613647	0.92558		prolactin-induced protein
OR1D2	4991	PL-50005	-2.41093	-1.91276	0.0159121	0.376857	0.0440884	1.00424		olfactory receptor, family 1, subfamily D, member 2
ANK1	286	PL-50019	-2.41081	-1.63913	0.0159171	0.376857	-0.673715	0.910568		ankyrin 1, erythrocytic
GRID2	2895	PL-50016	-2.41047	-1.45337	0.0159319	0.376857	-0.03129	0.995489		glutamate receptor, ionotropic, delta 2
LOC143506	0	PL-50083	-2.40902	-1.48408	0.0159953	0.377912	-0.537903	0.936233		similar to Ssu72 RNA polymerase II CTD phosphatase homolog
PHIP	55023	PL-50018	-2.40833	-1.48999	0.0160257	0.378187	-0.768036	0.918599		pleckstrin homology domain interacting protein
LOC389899	0	PL-50089	-2.40677	-1.77805	0.0160945	0.379364	0.922677	1.09782		similar to HS1 binding protein
CCNI	10983	PL-50021	-2.40598	-1.68021	0.0161294	0.379737	0.4362	1.0681		cyclin I
RECQL	5965	PL-50024	-2.40555	-1.67396	0.0161481	0.379737	0.697328	1.10533		RecQ protein-like (DNA helicase Q1-like)
LOC126917	126917	PL-50071	-2.4044	-1.58904	0.0161988	0.380041	-1.7277	0.8201		hypothetical protein LOC126917
CMTM7	112616	PL-50017	-2.40136	-1.44301	0.0163341	0.381744	0.383739	1.06223		CKLF-like MARVEL transmembrane domain containing 7
NCAPH	23397	PL-50055	-2.4005	-1.9917	0.0163726	0.381744	0.276558	1.03464		non-SMC condensin I complex, subunit H
PWP2	5822	PL-50050	-2.39871	-1.85398	0.016453	0.381744	-0.570222	0.927544		PWP2 periodic tryptophan protein homolog (yeast)
ISLR	3671	PL-50048	-2.39845	-1.51938	0.0164648	0.381744	0.0278811	1.00862		immunoglobulin superfamily containing leucine-rich repeat
ATN1	1822	PL-50006	-2.39827	-1.88626	0.0164726	0.381744	0.993454	1.10362		atrophin 1
HIST1H2BG	8339	PL-50051	-2.39822	-1.57481	0.0164749	0.381744	-0.0369602	0.994601		histone cluster 1, H2bg
LOC389752	0	PL-50086	-2.39691	-1.70536	0.0165338	0.381744	1.13217	1.13596		similar to mitochondrial C1-tetrahydrofolate synthase
FBL	2091	PL-50048	-2.39689	-1.51365	0.0165349	0.381744	0.207107	1.02637		fibrillarin
STARD3	10948	PL-50054	-2.39668	-2.02283	0.0165443	0.381744	-1.30056	0.828619		START domain containing 3
FAM100B	283991	PL-50077	-2.39655	-1.57386	0.0165503	0.381744	0.551787	1.06448		family with sequence similarity 100, member B
PSCD1	9267	PL-50014	-2.39569	-1.45279	0.016589	0.381744	0.585047	1.07841		pleckstrin homology, Sec7 and coiled-coil domains 1(cytohesin 1)
ZNF165	7718	PL-50051	-2.39552	-1.57131	0.0165968	0.381744	0.246798	1.03059		zinc finger protein 165
WRNIP1	56897	PL-50062	-2.39524	-1.79379	0.0166093	0.381744	0.594615	1.09112		Werner helicase interacting protein 1
TMEM14A	28978	PL-50057	-2.39516	-2.05684	0.0166132	0.381744	1.12388	1.17908		transmembrane protein 14A
FAM86B1	85002	PL-50069	-2.39404	-1.65993	0.0166638	0.382469	0.121755	1.00946		family with sequence similarity 86, member B1
PBK	55872	PL-50003	-2.39259	-1.92745	0.0167301	0.383553	-0.0407286	0.997148		PDZ binding kinase
HMMR	3161	PL-50006	-2.38946	-1.87243	0.016873	0.386103	0.885636	1.09087		hyaluronan-mediated motility receptor (RHAMM)
REXO1L1	254958	PL-50077	-2.38925	-1.57762	0.0168828	0.386103	-0.110161	0.988378		REX1, RNA exonuclease 1 homolog (S. cerevisiae)-like 1
POLDIP2	26073	PL-50056	-2.38814	-1.88026	0.0169339	0.386463	-0.316736	0.960585		polymerase (DNA-directed), delta interacting protein 2
ARPC4	10093	PL-50020	-2.38724	-1.61311	0.0169754	0.38697	-0.734305	0.905233		actin related protein 2/3 complex, subunit 4, 20kDa
ARSI	0	PL-50082	-2.38634	-1.50655	0.0170169	0.38728	-0.604901	0.916887		arylsulfatase family, member I
ZNHIT2	741	PL-50047	-2.38611	-1.76445	0.0170274	0.38728	0.117156	1.0178		zinc finger, HIT type 2
BTG1	694	PL-50008	-2.38389	-1.5731	0.0171307	0.388721	-1.65674	0.823761		B-cell translocation gene 1, anti-proliferative
COX7A2	1347	PL-50047	-2.38167	-1.77136	0.0172342	0.388907	-1.37715	0.808864		cytochrome c oxidase subunit VIIa polypeptide 2 (liver)
FTO	79068	PL-50064	-2.3813	-1.71801	0.0172518	0.388907	1.23593	1.17532		fat mass and obesity associated
DPP9	91039	PL-50070	-2.38109	-1.64814	0.0172613	0.388907	1.52371	1.17749		dipeptidyl-peptidase 9
MYBL1	4603	PL-50009	-2.38069	-1.44732	0.0172804	0.388907	-0.57494	0.937612		v-myb myeloblastosis viral oncogene homolog (avian)-like 1
RAI16	64760	PL-50064	-2.38043	-1.71276	0.0172924	0.388907	-1.02858	0.874215		retinoic acid induced 16
VPS35	55737	PL-50061	-2.37923	-1.61887	0.0173487	0.389472	0.336211	1.04445		vacuolar protein sorting 35 homolog (S. cerevisiae)
RP11-431O22.2	0	PL-50081	-2.37877	-1.53165	0.0173703	0.389472	1.52801	1.2274		similar to peptidyl-Pro cis trans isomerase
CD2AP	23607	PL-50021	-2.37437	-1.64973	0.0175788	0.391976	0.167077	1.02248		CD2-associated protein
GANAB	23193	PL-50055	-2.37425	-2.01258	0.0175849	0.391976	1.01247	1.15469		glucosidase, alpha; neutral AB
KIAA1324L	222223	PL-50076	-2.37262	-1.51427	0.0176626	0.392837	-1.41503	0.857182		KIAA1324-like
GGT3	2679	PL-50011	-2.37169	-1.5702	0.017707	0.39339	0.616689	1.07434		gamma-glutamyltransferase 3
BAPX1	579	PL-50008	-2.37064	-1.57	0.0177571	0.394069	0.309808	1.03675		bagpipe homeobox homolog 1 (Drosophila)
ARC	23237	PL-50055	-2.37023	-2.01193	0.0177772	0.394079	-0.739225	0.90961		activity-regulated cytoskeleton-associated protein
DEDD2	162989	PL-50075	-2.36866	-1.59846	0.0178525	0.394658	0.122839	1.01266		death effector domain containing 2
LOC387912	0	PL-50087	-2.36846	-1.79967	0.0178622	0.394658	0.991311	1.15368		hypothetical LOC387912
EP300	2033	PL-50014	-2.36673	-1.44604	0.0179462	0.396079	-0.39005	0.92687		E1A binding protein p300
GH1	2688	PL-50022	-2.36595	-1.721	0.017984	0.396477	0.228373	1.0399		growth hormone 1
KIAA0226	9711	PL-50052	-2.36537	-1.55665	0.0180122	0.396665	0.253042	1.03732		KIAA0226
SPSB3	90864	PL-50068	-2.36412	-1.65703	0.0180731	0.397571	0.178188	1.01968		splA/ryanodine receptor domain and SOCS box containing 3
LOC388365	0	PL-50088	-2.36331	-1.7877	0.0181123	0.397998	-0.54075	0.941429		hypothetical LOC388365
CSAG2	9598	PL-50052	-2.36206	-1.53661	0.0181735	0.398906	-0.178686	0.973251		CSAG family, member 2
CREBBP	1387	PL-50014	-2.35978	-1.44464	0.018286	0.400049	-0.223072	0.970319		CREB binding protein (Rubinstein-Taybi syndrome)
MAGI2	9863	PL-50020	-2.35939	-1.60872	0.0183052	0.400049	-1.24821	0.844269		membrane associated guanylate kinase, WW and PDZ domain containing 2
RENBP	5973	PL-50014	-2.35652	-1.44376	0.0184471	0.401189	-1.34579	0.83794		renin binding protein
BLOC1S2	282991	PL-50077	-2.35519	-1.56368	0.0185134	0.401189	1.32578	1.16301		biogenesis of lysosome-related organelles complex-1, subunit 2
GPR97	222487	PL-50004	-2.35517	-1.84536	0.018514	0.401189	0.214915	1.02204		G protein-coupled receptor 97
TEPP	374739	PL-50080	-2.35512	-1.49239	0.0185169	0.401189	-1.9373	0.785644		testis/prostate/placenta-expressed protein
UNC93B1	81622	PL-50066	-2.35434	-1.62111	0.0185555	0.401592	0.702268	1.08293		unc-93 homolog B1 (C. elegans)
IL10RA	3587	PL-50017	-2.3531	-1.42622	0.0186176	0.40207	-0.278729	0.947107		interleukin 10 receptor, alpha
STXBP4	252983	PL-50076	-2.35192	-1.48328	0.0186767	0.402914	1.01857	1.1168		syntaxin binding protein 4
DNAJC10	54431	PL-50059	-2.34857	-1.98364	0.0188456	0.405686	-0.0834555	0.998476		DnaJ (Hsp40) homolog, subfamily C, member 10
B3GNT3	10331	PL-50010	-2.34815	-1.60421	0.0188671	0.405716	-0.235244	0.968957		UDP-GlcNAc:betaGal beta-1,3-N-acetylglucosaminyltransferase 3
UNC45A	55898	PL-50061	-2.3476	-1.60828	0.0188947	0.405874	0.0335181	1.00554		unc-45 homolog A (C. elegans)
MGC59937	375791	PL-50080	-2.34697	-1.49763	0.0189268	0.406129	-0.727655	0.914627		Similar to RIKEN cDNA 2310002J15 gene
LYSMD2	256586	PL-50077	-2.34534	-1.55571	0.0190097	0.407473	-0.370896	0.958155		LysM, putative peptidoglycan-binding, domain containing 2
FANCA	2175	PL-50021	-2.34487	-1.67193	0.0190338	0.407555	-0.335054	0.952075		Fanconi anemia, complementation group A
AP2A2	161	PL-50047	-2.34354	-1.7538	0.0191016	0.408573	-2.11811	0.721818		adaptor-related protein complex 2, alpha 2 subunit
C3orf15	89876	PL-50020	-2.34267	-1.60078	0.0191461	0.408654	-1.32096	0.836009		chromosome 3 open reading frame 15
SGCZ	137868	PL-50072	-2.33966	-1.62095	0.0193013	0.411531	-1.23514	0.85885		sarcoglycan zeta
ISCA2	122961	PL-50071	-2.33896	-1.56475	0.0193373	0.411862	0.668716	1.0795		iron-sulfur cluster assembly 2 homolog (S. cerevisiae)
LINCR	93082	PL-50081	-2.33615	-1.51993	0.0194832	0.412443	1.20408	1.17838		likely ortholog of mouse lung-inducible Neutralized-related C3HC4 RING domain protein
FLJ41170	440200	PL-50089	-2.33564	-1.74514	0.0195099	0.412443	0.238684	1.0204		hypothetical LOC440200
GNMT	27232	PL-50022	-2.33547	-1.70791	0.0195189	0.412443	-1.62509	0.804822		glycine N-methyltransferase
CES4	51716	PL-50010	-2.3351	-1.59186	0.019538	0.412443	1.33084	1.19434		carboxylesterase 4-like
OR10A7	121364	PL-50089	-2.33507	-1.74443	0.0195398	0.412443	0.0842587	1.02565		olfactory receptor, family 10, subfamily A, member 7
AGPAT1	10554	PL-50010	-2.33499	-1.6132	0.0195442	0.412443	0.234974	1.02599		1-acylglycerol-3-phosphate O-acyltransferase 1 (lysophosphatidic acid acyltransferase, alpha)
C20orf191	0	PL-50082	-2.3345	-1.49799	0.0195697	0.412443	-1.59615	0.79556		chromosome 20 open reading frame 191
HBEGF	1839	PL-50017	-2.33336	-1.42372	0.0196293	0.41245	1.01086	1.18273		heparin-binding EGF-like growth factor
SHROOM3	57619	PL-50063	-2.33277	-1.63981	0.0196604	0.41245	0.721853	1.10068		shroom family member 3
C19orf52	90580	PL-50069	-2.33253	-1.64067	0.0196727	0.41245	0.423354	1.04454		chromosome 19 open reading frame 52
LOC374676	374676	PL-50080	-2.33075	-1.4667	0.0197663	0.413042	-0.976367	0.883719		hypothetical protein LOC374676
GTF2E1	2960	PL-50019	-2.33068	-1.57767	0.0197702	0.413042	3.3542	1.59013		general transcription factor IIE, polypeptide 1, alpha 56kDa
ZNF574	64763	PL-50064	-2.33044	-1.7033	0.019783	0.413042	0.0367671	1.00654		zinc finger protein 574
SERPINE1	5054	PL-50014	-2.32897	-1.43772	0.0198605	0.414229	0.591863	1.09962		serpin peptidase inhibitor, clade E (nexin, plasminogen activator inhibitor type 1), member 1
FLJ44076	401080	PL-50081	-2.32815	-1.51779	0.0199041	0.414709	1.40886	1.20963		FLJ44076 protein
LOC401286	0	PL-50085	-2.32648	-1.79306	0.019993	0.415227	-0.564006	0.933354		hypothetical gene supported by AK127120
RGS9BP	388531	PL-50080	-2.32612	-1.49624	0.0200121	0.415227	-0.831789	0.898343		regulator of G protein signalling 9 binding protein
RDH12	145226	PL-50073	-2.32601	-1.66422	0.0200182	0.415227	-0.705807	0.91355		retinol dehydrogenase 12 (all-trans/9-cis/11-cis)
DHX40	79665	PL-50065	-2.32472	-1.6869	0.0200872	0.415937	-1.16806	0.866473		DEAH (Asp-Glu-Ala-His) box polypeptide 40
ANAPC4	29945	PL-50015	-2.32099	-1.47827	0.0202873	0.418356	-0.947517	0.860532		anaphase promoting complex subunit 4
LSS	4047	PL-50011	-2.31841	-1.56719	0.0204269	0.420411	-0.615622	0.932223		lanosterol synthase (2,3-oxidosqualene-lanosterol cyclase)
MYL3	4634	PL-50023	-2.31838	-1.60873	0.0204287	0.420411	-0.386671	0.94861		myosin, light chain 3, alkali; ventricular, skeletal, slow
AQP12A	375318	PL-50080	-2.31721	-1.49848	0.0204924	0.420861	-0.0201194	0.996969		aquaporin 12A
LOC401316	0	PL-50085	-2.31676	-1.78787	0.020517	0.420934	-0.457994	0.945139		Williams-Beuren syndrome chromosome region 1 pseudogene
GRRP1	79927	PL-50065	-2.31622	-1.69118	0.0205461	0.421102	0.942178	1.12381		glycine/arginine rich protein 1
ARHGEF19	128272	PL-50072	-2.31407	-1.60028	0.0206641	0.421964	0.281609	1.0351		Rho guanine nucleotide exchange factor (GEF) 19
LOC283914	283914	PL-50077	-2.31271	-1.55186	0.0207385	0.422768	-1.36401	0.856055		hypothetical protein LOC283914
RHPN1	114822	PL-50069	-2.31188	-1.62718	0.0207842	0.422768	1.2682	1.16207		rhophilin, Rho GTPase binding protein 1
RB1CC1	9821	PL-50024	-2.31043	-1.63152	0.0208646	0.422988	0.310209	1.04428		RB1-inducible coiled-coil 1
SLC25A36	55186	PL-50060	-2.31024	-1.58942	0.020875	0.422988	0.899279	1.1216		solute carrier family 25, member 36
C21orf45	54069	PL-50059	-2.30996	-2.00761	0.0208906	0.422988	0.132157	1.03597		chromosome 21 open reading frame 45
BBS1	582	PL-50020	-2.3065	-1.586	0.0210828	0.42502	0.205074	1.02835		Bardet-Biedl syndrome 1
C17orf75	64149	PL-50023	-2.30643	-1.59317	0.0210865	0.42502	-1.18249	0.851468		chromosome 17 open reading frame 75
LOC338328	338328	PL-50079	-2.30511	-1.52177	0.0211604	0.425878	-0.812116	0.86906		high density lipoprotein-binding protein
FAM26A	119395	PL-50071	-2.30412	-1.54902	0.0212161	0.426152	0.0995622	1.00889		family with sequence similarity 26, member A
TMEM139	135932	PL-50072	-2.30411	-1.59985	0.0212164	0.426152	-1.22524	0.856884		transmembrane protein 139
TAS2R40	259286	PL-50005	-2.3036	-1.85493	0.0212454	0.426308	-0.846812	0.921606		taste receptor, type 2, member 40
NT5C1A	84618	PL-50068	-2.29916	-1.63723	0.0214957	0.429256	-1.37033	0.851672		5'-nucleotidase, cytosolic IA
PCP4	5121	PL-50049	-2.29833	-1.46527	0.0215432	0.429256	-0.138802	0.981808		Purkinje cell protein 4
FAM135A	57579	PL-50063	-2.29787	-2.25988	0.0215694	0.429256	-0.746572	0.906279		family with sequence similarity 135, member A
DDX54	79039	PL-50064	-2.29713	-1.69368	0.0216114	0.429256	1.74084	1.2556		DEAD (Asp-Glu-Ala-Asp) box polypeptide 54
S100A7L2	127482	PL-50071	-2.29662	-1.55966	0.0216406	0.429256	0.531273	1.0629		S100 calcium binding protein A7-like 2
TACR3	6870	PL-50005	-2.29601	-1.89835	0.0216754	0.429256	-0.130138	0.983486		tachykinin receptor 3
MGC72080	0	PL-50085	-2.2958	-1.77782	0.0216871	0.429256	-0.238676	0.971378		MGC72080 pseudogene
LYPD1	116372	PL-50070	-2.29559	-1.60657	0.0216991	0.429256	-1.18153	0.881133		LY6/PLAUR domain containing 1
RAB11FIP2	22841	PL-50054	-2.29537	-1.96634	0.0217117	0.429256	0.141518	1.01617		RAB11 family interacting protein 2 (class I)
TES	26136	PL-50056	-2.2949	-1.8244	0.0217387	0.429256	-1.13351	0.860975		testis derived transcript (3 LIM domains)
LOC388898	0	PL-50088	-2.29472	-1.76507	0.0217494	0.429256	-0.266334	0.976677		hypothetical LOC388898
PWWP2	170394	PL-50075	-2.29424	-1.57373	0.0217765	0.429256	1.27794	1.14273		PWWP domain containing 2
OR7A5	26659	PL-50005	-2.29303	-1.87656	0.0218462	0.429256	-0.328932	0.968387		olfactory receptor, family 7, subfamily A, member 5
ZNF16	7564	PL-50051	-2.29229	-1.54212	0.0218888	0.429256	-0.637048	0.927091		zinc finger protein 16
GPR92	57121	PL-50004	-2.29161	-1.84682	0.0219279	0.429256	0.283256	1.02979		G protein-coupled receptor 92
MYOM3	127294	PL-50071	-2.2913	-1.53468	0.0219458	0.429256	-0.348089	0.960898		myomesin family, member 3
MPHOSPH10	10199	PL-50053	-2.29119	-1.43366	0.0219525	0.429256	-0.241451	0.966449		M-phase phosphoprotein 10 (U3 small nucleolar ribonucleoprotein)
AUH	549	PL-50012	-2.29076	-1.63379	0.0219774	0.429256	-0.142093	0.98328		AU RNA binding protein/enoyl-Coenzyme A hydratase
MAPKAPK2	9261	PL-50002	-2.28955	-1.81679	0.0220474	0.429256	-0.233854	0.979741		mitogen-activated protein kinase-activated protein kinase 2
LOC391428	0	PL-50084	-2.2894	-1.69825	0.0220563	0.429256	-0.429674	0.939841		similar to selenophosphate synthetase
SCAMP2	10066	PL-50024	-2.28902	-1.62113	0.0220781	0.429256	0.40646	1.06181		secretory carrier membrane protein 2
PTPLAD2	0	PL-50086	-2.28833	-1.66362	0.0221182	0.429256	-0.00641166	0.998521		protein tyrosine phosphatase-like A domain containing 2
LENEP	55891	PL-50061	-2.28479	-1.58764	0.0223249	0.431602	0.958851	1.13297		lens epithelial protein
DAGLB	221955	PL-50076	-2.28404	-1.46806	0.0223694	0.432047	0.975461	1.11362		diacylglycerol lipase, beta
HLA-DQA1	3117	PL-50016	-2.28193	-1.42372	0.0224933	0.432619	-0.588307	0.915319		major histocompatibility complex, class II, DQ alpha 1
TMEM109	79073	PL-50064	-2.28171	-1.65835	0.0225066	0.432619	0.590274	1.08253		transmembrane protein 109
ANAPC2	29882	PL-50015	-2.28011	-1.45119	0.0226012	0.433927	-1.14899	0.844361		anaphase promoting complex subunit 2
CRISP2	7180	PL-50051	-2.27944	-1.53628	0.0226407	0.433952	-0.473366	0.941158		cysteine-rich secretory protein 2
ZNF398	57541	PL-50010	-2.27807	-1.58128	0.0227223	0.433988	1.39999	1.20631		zinc finger protein 398
RPS3	6188	PL-50019	-2.27799	-1.55583	0.0227272	0.433988	1.26384	1.18853		ribosomal protein S3
NDUFV1	4723	PL-50049	-2.27793	-1.46035	0.0227308	0.433988	-0.386086	0.943586		NADH dehydrogenase (ubiquinone) flavoprotein 1, 51kDa
OGFOD1	55239	PL-50060	-2.27658	-1.57859	0.0228115	0.433988	-0.186262	0.975564		2-oxoglutarate and iron-dependent oxygenase domain containing 1
ZCCHC17	51538	PL-50058	-2.27606	-1.97607	0.0228422	0.433988	0.296042	1.04514		zinc finger, CCHC domain containing 17
PELI2	57161	PL-50062	-2.27581	-1.80358	0.0228575	0.433988	1.4943	1.22957		pellino homolog 2 (Drosophila)
ANKRD30A	91074	PL-50070	-2.27567	-1.60252	0.0228659	0.433988	1.46186	1.16958		ankyrin repeat domain 30A
RECQL4	9401	PL-50013	-2.27559	-1.51155	0.0228703	0.433988	-0.342192	0.963269		RecQ protein-like 4
RP3-355C18.2	0	PL-50082	-2.27492	-1.47734	0.0229107	0.433988	-1.27484	0.833774		similar to RIKEN cDNA 1700019P01
IL13	3596	PL-50022	-2.27308	-1.68994	0.0230215	0.434925	0.495606	1.08202		interleukin 13
C2orf32	25927	PL-50056	-2.27222	-1.82608	0.0230733	0.434925	-0.60433	0.923867		chromosome 2 open reading frame 32
LOC401291	0	PL-50085	-2.2717	-1.76716	0.0231045	0.434963	0.227984	1.02962		hypothetical LOC401291
MYO9B	4650	PL-50014	-2.27044	-1.42457	0.0231808	0.435992	-1.00085	0.87563		myosin IXB
STK31	56164	PL-50003	-2.2695	-1.8568	0.0232377	0.436653	-1.09469	0.902532		serine/threonine kinase 31
ATOX1	475	PL-50047	-2.267	-1.7287	0.0233902	0.43849	-0.56872	0.915614		ATX1 antioxidant protein 1 homolog (yeast)
ZMYM3	9203	PL-50052	-2.26624	-1.53854	0.0234369	0.43849	-1.49232	0.828361		zinc finger, MYM-type 3
ISG20	3669	PL-50011	-2.26598	-1.5547	0.0234527	0.43849	0.357713	1.04307		interferon stimulated exonuclease gene 20kDa
LOC338667	338667	PL-50079	-2.26576	-1.51161	0.0234663	0.43849	0.0242357	0.980442		hypothetical protein LOC338667
C9orf52	158219	PL-50074	-2.265	-1.56641	0.0235129	0.438952	-0.627232	0.931111		chromosome 9 open reading frame 52
SPDYA	245711	PL-50076	-2.26421	-1.49148	0.0235612	0.439308	-0.0186969	0.996861		speedy homolog A (Drosophila)
CASC5	57082	PL-50049	-2.26365	-1.45791	0.0235959	0.439308	0.634582	1.09279		cancer susceptibility candidate 5
CYP39A1	51302	PL-50058	-2.26347	-1.96794	0.0236069	0.439308	0.0365304	1.00132		cytochrome P450, family 39, subfamily A, polypeptide 1
CTDSPL	10217	PL-50053	-2.26271	-1.45258	0.0236537	0.439308	-1.5214	0.800363		CTD (carboxy-terminal domain, RNA polymerase II, polypeptide A) small phosphatase-like
ELAVL4	1996	PL-50021	-2.26245	-1.6007	0.0236695	0.439308	0.653082	1.09326		ELAV (embryonic lethal, abnormal vision, Drosophila)-like 4 (Hu antigen D)
TMEM69	51249	PL-50058	-2.26217	-1.96702	0.0236867	0.439308	1.50457	1.21601		transmembrane protein 69
LOC402564	0	PL-50090	-2.26114	-1.52782	0.0237504	0.439308	1.26095	1.15266		hypothetical LOC402564
SUMF1	285362	PL-50078	-2.2606	-1.50193	0.0237843	0.439529	1.05581	1.26526		sulfatase modifying factor 1
PHF5A	84844	PL-50068	-2.25973	-1.61711	0.023838	0.439577	1.36326	1.17994		PHD finger protein 5A
CTSE	1510	PL-50010	-2.25935	-1.5787	0.0238618	0.439577	-0.397614	0.950606		cathepsin E
STARD8	9754	PL-50052	-2.25882	-1.5041	0.0238947	0.439577	-0.194101	0.977155		START domain containing 8
HS322B1A	25774	PL-50056	-2.25879	-1.80447	0.0238962	0.439577	-0.344703	0.955561		glutathione S-transferase theta pseudogene
C9orf89	84270	PL-50067	-2.25685	-1.62659	0.0240176	0.441003	0.596973	1.0794		chromosome 9 open reading frame 89
LIG4	3981	PL-50019	-2.25608	-1.53874	0.0240657	0.441081	0.339059	1.04845		ligase IV, DNA, ATP-dependent
INTS5	80789	PL-50066	-2.25477	-1.57862	0.0241481	0.442188	-0.479642	0.951191		integrator complex subunit 5
LOC401220	0	PL-50085	-2.25353	-1.75839	0.0242258	0.443207	-0.506188	0.938706		hypothetical gene supported by BC036933
NUMB	8650	PL-50023	-2.25279	-1.57524	0.0242722	0.443653	-1.83586	0.777162		numb homolog (Drosophila)
QTRT1	81890	PL-50066	-2.25166	-1.57774	0.0243435	0.444553	-0.397405	0.956829		queuine tRNA-ribosyltransferase 1 (tRNA-guanine transglycosylase)
TP73	7161	PL-50009	-2.25033	-1.41401	0.0244281	0.445134	1.88271	1.23844		tumor protein p73
CNTN3	5067	PL-50049	-2.25033	-1.45259	0.0244282	0.445134	0.278222	1.03675		contactin 3 (plasmacytoma associated)
LOC391360	0	PL-50084	-2.24932	-1.70735	0.0244924	0.445651	-0.71478	0.913427		similar to class II basic helix-loop-helix protein TCF23
MARCH5	54708	PL-50059	-2.24851	-1.95691	0.0245434	0.446176	0.170805	1.02886		membrane-associated ring finger (C3HC4) 5
LOC345222	0	PL-50082	-2.24775	-1.47068	0.0245924	0.446269	-0.586101	0.920642		hypothetical gene supported by BC043530
TMEM133	83935	PL-50049	-2.24765	-1.45171	0.0245984	0.446269	0.844979	1.12639		transmembrane protein 133
TM4SF1	4071	PL-50012	-2.24738	-1.62254	0.0246156	0.446269	2.26938	1.30975		transmembrane 4 L six family member 1
MIF4GD	57409	PL-50049	-2.246	-1.45434	0.0247042	0.446427	0.485968	1.06488		MIF4G domain containing
C21orf37	54076	PL-50089	-2.24338	-1.70948	0.0248726	0.448512	0.0297327	0.9986		chromosome 21 open reading frame 37
F2RL2	2151	PL-50004	-2.24157	-1.81981	0.0249891	0.44911	0.657874	1.07002		coagulation factor II (thrombin) receptor-like 2
FLJ43339	388115	PL-50080	-2.24156	-1.46315	0.0249897	0.44911	1.20506	1.16409		FLJ43339 protein
COL22A1	169044	PL-50075	-2.24134	-1.55736	0.025004	0.44911	0.0803131	1.0105		collagen, type XXII, alpha 1
EDG6	8698	PL-50004	-2.241	-1.79967	0.0250261	0.44911	-2.134	0.803579		endothelial differentiation, lysophosphatidic acid G-protein-coupled receptor, 6
PSMC5	5705	PL-50050	-2.24095	-1.78326	0.0250295	0.44911	-1.47416	0.825706		proteasome (prosome, macropain) 26S subunit, ATPase, 5
TK1	7083	PL-50003	-2.23958	-1.85073	0.0251183	0.449394	-0.566318	0.948759		thymidine kinase 1, soluble
LOC389107	0	PL-50084	-2.23951	-1.66956	0.0251227	0.449394	-0.065782	0.985824		similar to CG2720-PA
KLHL5	51088	PL-50058	-2.23891	-1.95381	0.0251615	0.449687	0.252324	1.04227		kelch-like 5 (Drosophila)
IL17A	3605	PL-50017	-2.23814	-1.41102	0.0252119	0.450165	-1.565	0.77347		interleukin 17A
HIST1H3A	8350	PL-50051	-2.2378	-1.52561	0.0252341	0.450165	-0.587923	0.921286		histone cluster 1, H3a
EMID2	136227	PL-50072	-2.23747	-1.5826	0.0252554	0.450165	0.294065	1.0379		EMI domain containing 2
ADRA1B	147	PL-50004	-2.23711	-1.8122	0.0252793	0.450192	0.83383	1.08916		adrenergic, alpha-1B-, receptor
PRRT1	80863	PL-50066	-2.23663	-1.58177	0.0253106	0.45035	0.186031	1.0209		proline-rich transmembrane protein 1
THAP2	83591	PL-50067	-2.23495	-1.6286	0.0254206	0.450569	-0.653315	0.91975		THAP domain containing, apoptosis associated protein 2
LOC200261	200261	PL-50075	-2.23486	-1.55624	0.0254266	0.450569	-0.0313727	0.996385		hypothetical protein LOC200261
TMPO	7112	PL-50051	-2.23456	-1.52599	0.0254459	0.450569	-0.152466	0.971653		thymopoietin
ANAPC1	64682	PL-50012	-2.23453	-1.60645	0.0254484	0.450569	-1.06246	0.881499		anaphase promoting complex subunit 1
P117	125988	PL-50071	-2.23427	-1.52937	0.0254656	0.450569	0.611369	1.07455		hypothetical protein P117
KIF5A	3798	PL-50015	-2.23405	-1.43738	0.0254798	0.450569	0.650077	1.10021		kinesin family member 5A
C12orf10	60314	PL-50063	-2.23267	-1.66609	0.0255707	0.45178	-1.36404	0.823543		chromosome 12 open reading frame 10
MS4A3	932	PL-50047	-2.23207	-1.7149	0.0256101	0.452078	0.363458	1.05758		membrane-spanning 4-domains, subfamily A, member 3 (hematopoietic cell-specific)
ACP1	52	PL-50015	-2.23036	-1.44468	0.0257233	0.453678	1.75754	1.29582		acid phosphatase 1, soluble
ATP6V0E1	8992	PL-50052	-2.22902	-1.49927	0.0258127	0.454856	-1.51942	0.829781		ATPase, H+ transporting, lysosomal 9kDa, V0 subunit e1
CAPRIN1	4076	PL-50048	-2.2264	-1.47551	0.0259872	0.456963	1.32187	1.2093		cell cycle associated protein 1
ATXN8OS	6315	PL-50024	-2.22621	-1.60995	0.0260004	0.456963	0.069602	1.01286		ataxin 8 opposite strand
LOC401155	0	PL-50084	-2.22468	-1.68285	0.0261027	0.457509	0.358334	1.05294		hypothetical gene supported by AK123449; BX641014
TMEM125	128218	PL-50072	-2.22408	-1.57257	0.0261431	0.457509	-0.166457	0.978055		transmembrane protein 125
ECH1	1891	PL-50010	-2.22402	-1.57975	0.026147	0.457509	-1.60343	0.806438		enoyl Coenzyme A hydratase 1, peroxisomal
SHC2	25759	PL-50024	-2.22337	-1.60903	0.0261907	0.457509	0.457885	1.06977		SHC (Src homology 2 domain containing) transforming protein 2
BTBD8	284697	PL-50078	-2.2232	-1.4853	0.026202	0.457509	0.329122	1.05101		BTB (POZ) domain containing 8
TTC29	83894	PL-50067	-2.22301	-1.61884	0.026215	0.457509	-0.928969	0.887813		tetratricopeptide repeat domain 29
DNAH5	1767	PL-50006	-2.22282	-1.78763	0.026228	0.457509	-0.413779	0.959784		dynein, axonemal, heavy chain 5
OGDH	4967	PL-50011	-2.2227	-1.54292	0.0262363	0.457509	0.211238	1.02458		oxoglutarate (alpha-ketoglutarate) dehydrogenase (lipoamide)
KIAA1409	57578	PL-50063	-2.22223	-1.60129	0.0262679	0.457531	1.4556	1.23122		KIAA1409
COX8A	1351	PL-50047	-2.22091	-1.69807	0.0263571	0.457962	-0.924302	0.867399		cytochrome c oxidase subunit 8A (ubiquitous)
ZNF469	84627	PL-50068	-2.22063	-1.60727	0.0263762	0.457962	0.250376	1.01299		zinc finger protein 469
GGA2	23062	PL-50055	-2.21825	-1.9378	0.0265376	0.460368	-0.609933	0.926067		golgi associated, gamma adaptin ear containing, ARF binding protein 2
OS9	10956	PL-50054	-2.21767	-1.92329	0.0265777	0.460665	-0.834073	0.894116		amplified in osteosarcoma
C1orf92	149499	PL-50073	-2.21493	-1.61155	0.0267648	0.461944	0.0293571	1.00341		chromosome 1 open reading frame 92
LENG1	79165	PL-50022	-2.2148	-1.65572	0.0267738	0.461944	-0.944523	0.873982		leukocyte receptor cluster (LRC) member 1
MGC2452	84730	PL-50068	-2.21391	-1.61643	0.0268353	0.461944	-1.38481	0.842687		hypothetical protein MGC2452
SH3PXD2A	9644	PL-50024	-2.21351	-1.59418	0.0268627	0.461995	2.02106	1.35045		SH3 and PX domains 2A
PTGIR	5739	PL-50005	-2.2132	-1.84305	0.0268842	0.461995	-0.170401	0.982211		prostaglandin I2 (prostacyclin) receptor (IP)
RRM2	6241	PL-50011	-2.21063	-1.52922	0.0270618	0.463462	-1.75211	0.816832		ribonucleotide reductase M2 polypeptide
POPDC3	64208	PL-50064	-2.21021	-1.64158	0.0270908	0.463565	0.884233	1.12276		popeye domain containing 3
USP16	10600	PL-50015	-2.20881	-1.43704	0.0271878	0.464813	-0.828195	0.875699		ubiquitin specific peptidase 16
ABCA1	19	PL-50019	-2.20781	-1.54195	0.0272576	0.464813	1.05421	1.15469		ATP-binding cassette, sub-family A (ABC1), member 1
GYG1	2992	PL-50048	-2.20552	-1.461	0.0274179	0.466383	0.324054	1.04879		glycogenin 1
LRP3	4037	PL-50016	-2.2051	-1.40734	0.0274474	0.466491	-1.58149	0.791325		low density lipoprotein receptor-related protein 3
PELO	53918	PL-50059	-2.20115	-1.90639	0.0277251	0.469271	-0.505242	0.921066		pelota homolog (Drosophila)
NAT14	57106	PL-50062	-2.20088	-1.73096	0.0277445	0.469271	0.427409	1.05787		N-acetyltransferase 14
C6orf108	10591	PL-50021	-2.20079	-1.58359	0.027751	0.469271	2.08043	1.33765		chromosome 6 open reading frame 108
NDUFB2	4708	PL-50049	-2.19958	-1.44033	0.027837	0.47033	-0.370052	0.95521		NADH dehydrogenase (ubiquinone) 1 beta subcomplex, 2, 8kDa
VNN1	8876	PL-50012	-2.19424	-1.60482	0.0282185	0.47508	-0.534416	0.937207		vanin 1
ALK	238	PL-50001	-2.19391	-1.54951	0.0282417	0.47508	-0.852235	0.92394		anaplastic lymphoma kinase (Ki-1)
CKB	1152	PL-50001	-2.19388	-1.54172	0.028244	0.47508	-1.03641	0.90995		creatine kinase, brain
LOC391358	0	PL-50084	-2.19358	-1.64957	0.0282659	0.47508	0.624668	1.08617		similar to UPF0315 protein AD-001
ZC3H10	84872	PL-50068	-2.19305	-1.59844	0.0283037	0.47508	0.000844776	0.998666		zinc finger CCCH-type containing 10
KLF1	10661	PL-50009	-2.19189	-1.39963	0.0283876	0.47562	0.659529	1.08376		Kruppel-like factor 1 (erythroid)
REXO1L6P	0	PL-50086	-2.19108	-1.62592	0.0284462	0.47562	0.33499	1.04833		REX1, RNA exonuclease 1 homolog (S. cerevisiae)-like 6 (pseudogene)
IL13RA2	3598	PL-50017	-2.19092	-1.40393	0.0284576	0.47562	-0.485717	0.92078		interleukin 13 receptor, alpha 2
SYCP1	6847	PL-50050	-2.19001	-1.75653	0.0285236	0.476062	-0.409891	0.947789		synaptonemal complex protein 1
ECM1	1893	PL-50018	-2.18925	-1.43775	0.0285788	0.476062	-1.20501	0.861488		extracellular matrix protein 1
ADRA1D	146	PL-50004	-2.18859	-1.77747	0.0286265	0.476462	0.824952	1.08818		adrenergic, alpha-1D-, receptor
WDR52	55779	PL-50061	-2.18653	-1.55897	0.0287769	0.477384	0.298714	1.04068		WD repeat domain 52
FAM3D	131177	PL-50072	-2.18345	-1.56722	0.0290024	0.479658	0.159844	1.02181		family with sequence similarity 3, member D
CBLN4	140689	PL-50072	-2.18336	-1.56164	0.0290094	0.479658	-0.072456	0.985885		cerebellin 4 precursor
ARL5A	26225	PL-50020	-2.183	-1.55145	0.029036	0.479704	-0.53793	0.929791		ADP-ribosylation factor-like 5A
SLC25A45	283130	PL-50077	-2.18078	-1.51241	0.0291997	0.481272	0.512575	1.06092		solute carrier family 25, member 45
ASGR1	432	PL-50020	-2.18074	-1.54845	0.0292028	0.481272	-0.682879	0.911636		asialoglycoprotein receptor 1
UACA	55075	PL-50060	-2.17716	-1.54603	0.0294683	0.483356	0.0372603	1.00359		uveal autoantigen with coiled-coil domains and ankyrin repeats
GATS	352954	PL-50022	-2.17662	-1.65194	0.0295088	0.483542	0.377388	1.04815		opposite strand transcription unit to STAG3
ZNRF3	84133	PL-50067	-2.176	-1.61172	0.0295549	0.48376	-0.484991	0.939658		zinc and ring finger 3
VAMP3	9341	PL-50052	-2.1758	-1.48123	0.0295703	0.48376	-0.351247	0.964333		vesicle-associated membrane protein 3 (cellubrevin)
FES	2242	PL-50001	-2.17407	-1.55023	0.0297002	0.484605	-1.06803	0.903769		feline sarcoma oncogene
CIC	23152	PL-50055	-2.17387	-1.87129	0.0297153	0.484605	0.551056	1.07622		capicua homolog (Drosophila)
LOC389100	0	PL-50084	-2.17382	-1.62919	0.0297183	0.484605	-0.580429	0.935606		hypothetical LOC389100
FLJ12334	0	PL-50084	-2.17274	-1.64464	0.0298	0.485157	-1.19582	0.847541		hypothetical gene supported by AK022396; AK097927
MEMO1P	0	PL-50088	-2.17273	-1.69864	0.0298004	0.485157	-0.467223	0.95376		mediator of cell motility 1 pseudogene
REEP5	7905	PL-50051	-2.17213	-1.50795	0.0298455	0.485497	-1.01745	0.862001		receptor accessory protein 5
LYPLA2	11313	PL-50011	-2.17172	-1.51343	0.0298772	0.485619	-0.254745	0.970768		lysophospholipase II
FSTL4	23105	PL-50055	-2.17055	-1.89274	0.0299653	0.48594	-0.4618	0.942818		follistatin-like 4
CSMD1	64478	PL-50064	-2.17049	-1.65522	0.02997	0.48594	1.04497	1.14624		CUB and Sushi multiple domains 1
ZFP36	7538	PL-50051	-2.17014	-1.50412	0.0299965	0.48594	-0.184635	0.979781		zinc finger protein 36, C3H type, homolog (mouse)
LOC168474	168474	PL-50075	-2.16982	-1.53558	0.0300206	0.48594	-2.06511	0.810127		selenophosphate synthetase pseudogene
SSPN	8082	PL-50024	-2.16978	-1.59525	0.0300237	0.48594	0.740975	1.11271		sarcospan (Kras oncogene-associated gene)
URG4	55665	PL-50061	-2.16954	-1.55078	0.0300419	0.48594	-0.0946065	0.986531		up-regulated gene 4
HNRPA1	3178	PL-50023	-2.16737	-1.54788	0.0302064	0.486643	-0.949255	0.875695		heterogeneous nuclear ribonucleoprotein A1
LOC285435	0	PL-50082	-2.16535	-1.45991	0.0303609	0.4872	1.47851	1.23516		hypothetical LOC285435
MYBPC3	4607	PL-50019	-2.16346	-1.51168	0.0305056	0.488499	-0.870579	0.881919		myosin binding protein C, cardiac
PIB5PA	27124	PL-50023	-2.1632	-1.54015	0.0305259	0.488499	-1.03367	0.870307		phosphatidylinositol (4,5) bisphosphate 5-phosphatase, A
FBRS	64319	PL-50064	-2.16047	-1.64699	0.0307363	0.490075	-1.30307	0.842415		fibrosin
CRIP2	1397	PL-50047	-2.15932	-1.67138	0.0308255	0.490161	0.8278	1.13598		cysteine-rich protein 2
TMEM83	145978	PL-50073	-2.15879	-1.59498	0.0308668	0.490161	1.84712	1.25655		transmembrane protein 83
PPIL3	53938	PL-50059	-2.15851	-1.89623	0.030888	0.490161	1.31455	1.20747		peptidylprolyl isomerase (cyclophilin)-like 3
BDNF	627	PL-50017	-2.15786	-1.38966	0.0309387	0.490366	-1.28944	0.811841		brain-derived neurotrophic factor
TUFM	7284	PL-50051	-2.15769	-1.50311	0.0309519	0.490366	-0.453036	0.940347		Tu translation elongation factor, mitochondrial
FFAR1	2864	PL-50004	-2.15741	-1.76484	0.030974	0.490366	1.7225	1.19295		free fatty acid receptor 1
AGTR2	186	PL-50001	-2.15615	-1.53244	0.0310719	0.491093	-0.00651507	1.00207		angiotensin II receptor, type 2
C14orf135	64430	PL-50064	-2.15586	-1.64062	0.0310943	0.491093	-0.126017	0.983524		chromosome 14 open reading frame 135
ADAMTSL3	57188	PL-50049	-2.1554	-1.42906	0.0311303	0.491093	-1.57518	0.809314		ADAMTS-like 3
C9orf105	401505	PL-50090	-2.15451	-1.49898	0.0311999	0.49162	-1.35129	0.856454		chromosome 9 open reading frame 105
PMP2	5375	PL-50023	-2.15227	-1.53698	0.0313758	0.493618	1.65161	1.25285		peripheral myelin protein 2
TAAR5	9038	PL-50005	-2.15061	-1.78316	0.0315069	0.494906	-0.140649	0.987499		trace amine associated receptor 5
GUSBL2	375513	PL-50080	-2.14928	-1.43817	0.0316119	0.496167	-0.255356	0.966968		glucuronidase, beta-like 2
FAM21B	55747	PL-50061	-2.14877	-1.54377	0.0316528	0.496421	1.15681	1.16333		family with sequence similarity 21, member B
CASP10	843	PL-50012	-2.14765	-1.59213	0.0317416	0.49734	0.909229	1.11451		caspase 10, apoptosis-related cysteine peptidase
LOC401891	0	PL-50088	-2.1471	-1.67745	0.031785	0.49734	0.627491	1.06899		similar to POTE8A
PROKR2	128674	PL-50004	-2.1471	-1.76662	0.0317856	0.49734	0.651515	1.0688		prokineticin receptor 2
DNMT1	1786	PL-50012	-2.14567	-1.5736	0.0318996	0.498347	0.823479	1.10435		DNA (cytosine-5-)-methyltransferase 1
LYPD4	147719	PL-50073	-2.1456	-1.58615	0.0319049	0.498347	-1.23417	0.854309		LY6/PLAUR domain containing 4
USP27X	0	PL-50088	-2.14536	-1.67337	0.0319243	0.498347	-1.27549	0.877508		ubiquitin specific peptidase 27, X-linked
C17orf83	374768	PL-50080	-2.14427	-1.42098	0.0320112	0.498439	-1.13218	0.870998		chromosome 17 open reading frame 83
ALS2CR8	79800	PL-50020	-2.1441	-1.54069	0.0320246	0.498439	-1.40064	0.827031		amyotrophic lateral sclerosis 2 (juvenile) chromosome region, candidate 8
ALS2	57679	PL-50014	-2.14404	-1.39661	0.0320296	0.498439	-0.000548609	0.99649		amyotrophic lateral sclerosis 2 (juvenile)
LOC387746	0	PL-50087	-2.14373	-1.70649	0.0320541	0.498439	-0.496451	0.932759		hypothetical LOC387746
WFDC10B	280664	PL-50077	-2.143	-1.50531	0.0321132	0.498689	-0.877975	0.905336		WAP four-disulfide core domain 10B
FLJ36116	388666	PL-50080	-2.14188	-1.43061	0.0322033	0.498689	-0.737625	0.91093		hypothetical locus LOC388666
ZDHHC22	283576	PL-50081	-2.14122	-1.46783	0.0322564	0.498689	-0.580109	0.924235		zinc finger, DHHC-type containing 22
IHH	3549	PL-50014	-2.14089	-1.39586	0.0322827	0.498689	-0.513241	0.92577		Indian hedgehog homolog (Drosophila)
NFE2	4778	PL-50009	-2.14079	-1.38989	0.0322909	0.498689	-0.342029	0.958152		nuclear factor (erythroid-derived 2), 45kDa
LOC150236	150236	PL-50074	-2.14051	-1.53457	0.0323139	0.498689	0.302339	1.03502		similar to hypothetical protein DKFZp434K191 (H. sapiens)
CLCN4	1183	PL-50047	-2.14039	-1.66569	0.0323236	0.498689	-1.34556	0.812764		chloride channel 4
DEFA3	1668	PL-50047	-2.14032	-1.67172	0.032329	0.498689	-2.02008	0.732839		defensin, alpha 3, neutrophil-specific
LOC147650	147650	PL-50073	-2.14022	-1.57947	0.0323369	0.498689	0.211153	1.0249		hypothetical protein LOC147650
TM4SF20	79853	PL-50065	-2.1397	-1.64109	0.032379	0.498689	0.141992	1.01884		transmembrane 4 L six family member 20
ARL13B	200894	PL-50075	-2.13889	-1.52675	0.0324448	0.498689	-0.900089	0.910078		ADP-ribosylation factor-like 13B
C19orf50	79036	PL-50064	-2.1385	-1.64053	0.0324764	0.498689	0.953113	1.13362		chromosome 19 open reading frame 50
ZNF516	9658	PL-50052	-2.13744	-1.47865	0.0325622	0.498689	0.065525	1.01332		zinc finger protein 516
GNB2L1	10399	PL-50022	-2.13712	-1.63359	0.0325886	0.498689	0.387476	1.04134		guanine nucleotide binding protein (G protein), beta polypeptide 2-like 1
PMS2L1	5379	PL-50049	-2.1366	-1.42837	0.0326304	0.498689	-1.19636	0.851585		postmeiotic segregation increased 2-like 1
LOC90826	90826	PL-50069	-2.13651	-1.56657	0.0326375	0.498689	1.59591	1.20113		hypothetical protein BC004337
SETD6	79918	PL-50065	-2.13632	-1.64509	0.0326535	0.498689	0.728393	1.0936		SET domain containing 6
ZNF271	10778	PL-50054	-2.13591	-1.88481	0.0326867	0.498689	-0.410644	0.93554		zinc finger protein 271
TRIM47	91107	PL-50070	-2.13528	-1.56114	0.0327377	0.498689	0.126918	1.01409		tripartite motif-containing 47
PPME1	51400	PL-50014	-2.13435	-1.39433	0.0328138	0.498689	-0.184784	0.964837		protein phosphatase methylesterase 1
CASKIN2	57513	PL-50062	-2.13406	-1.69073	0.0328376	0.498689	-1.24788	0.842226		CASK interacting protein 2
CLEC4G	339390	PL-50079	-2.13355	-1.47555	0.0328796	0.498689	0.0738816	1.00231		C-type lectin superfamily 4, member G
P2RY1	5028	PL-50005	-2.13351	-1.82428	0.0328827	0.498689	0.900043	1.09809		purinergic receptor P2Y, G-protein coupled, 1
C6orf170	221322	PL-50076	-2.13301	-1.44246	0.032924	0.498689	0.969955	1.11305		chromosome 6 open reading frame 170
EFCBP2	54550	PL-50059	-2.13296	-1.90888	0.0329283	0.498689	1.47074	1.22943		EF-hand calcium binding protein 2
MLH3	27030	PL-50007	-2.13288	-1.65625	0.0329342	0.498689	0.498753	1.07178		mutL homolog 3 (E. coli)
SDSL	113675	PL-50011	-2.13204	-1.51741	0.0330032	0.498838	-0.367944	0.958807		serine dehydratase-like
ARTS-1	51752	PL-50014	-2.13181	-1.39394	0.0330226	0.498838	0.263444	1.02906		type 1 tumor necrosis factor receptor shedding aminopeptidase regulator
PEBP4	157310	PL-50074	-2.13127	-1.52573	0.0330667	0.498872	0.509736	1.05973		phosphatidylethanolamine-binding protein 4
CTSC	1075	PL-50010	-2.13053	-1.55533	0.0331282	0.498872	0.452159	1.06177		cathepsin C
PDCD7	10081	PL-50053	-2.13017	-1.39469	0.0331578	0.498872	0.53617	1.07897		programmed cell death 7
RBM12	10137	PL-50053	-2.12727	-1.40426	0.0333974	0.500837	0.0719593	1.01082		RNA binding motif protein 12
KRT6L	338785	PL-50079	-2.12719	-1.47488	0.033404	0.500837	0.557669	1.1076		keratin 6L
WDR43	23160	PL-50055	-2.12611	-1.85291	0.0334938	0.501239	1.27461	1.1798		WD repeat domain 43
STK10	6793	PL-50003	-2.12608	-1.7958	0.0334965	0.501239	1.52534	1.15611		serine/threonine kinase 10
LOC150568	150568	PL-50074	-2.12531	-1.52646	0.033561	0.501239	-1.64674	0.830383		hypothetical protein LOC150568
CXCL9	4283	PL-50004	-2.12511	-1.75836	0.0335774	0.501239	-0.420329	0.957976		chemokine (C-X-C motif) ligand 9
ZNF154	7710	PL-50051	-2.12496	-1.49478	0.0335903	0.501239	2.05202	1.29724		zinc finger protein 154
hCG_1984468	0	PL-50086	-2.12466	-1.6141	0.0336151	0.501239	-0.74562	0.912478		hCG1984468
C21orf125	284836	PL-50078	-2.12436	-1.45346	0.0336397	0.501239	-0.0588495	0.979697		chromosome 21 open reading frame 125
GSTA4	2941	PL-50048	-2.12348	-1.4426	0.0337135	0.501239	-1.6184	0.789992		glutathione S-transferase A4
C9orf150	286343	PL-50078	-2.12342	-1.45322	0.0337188	0.501239	1.21303	1.31722		chromosome 9 open reading frame 150
GTPBP6	8225	PL-50051	-2.12297	-1.49371	0.0337562	0.501258	2.36622	1.37784		GTP binding protein 6 (putative)
EAF1	85403	PL-50068	-2.12207	-1.56886	0.0338318	0.501387	-1.55198	0.82049		ELL associated factor 1
PRPF18	8559	PL-50007	-2.12126	-1.65221	0.0338996	0.501387	0.232253	1.03895		PRP18 pre-mRNA processing factor 18 homolog (S. cerevisiae)
GGN	199720	PL-50075	-2.12105	-1.52103	0.0339177	0.501387	-0.225329	0.978189		gametogenetin
GTPBP10	85865	PL-50069	-2.12084	-1.55331	0.0339356	0.501387	-0.985948	0.896304		GTP-binding protein 10 (putative)
WDFY3	23001	PL-50055	-2.12084	-1.86058	0.0339356	0.501387	0.640716	1.08871		WD repeat and FYVE domain containing 3
PQLC2	54896	PL-50060	-2.12049	-1.53052	0.0339644	0.501387	0.474208	1.06091		PQ loop repeat containing 2
HBQ1	3049	PL-50022	-2.11954	-1.62902	0.0340445	0.501833	0.336781	1.04348		hemoglobin, theta 1
C9orf97	158427	PL-50074	-2.11811	-1.52797	0.034166	0.502551	0.0610968	1.00843		chromosome 9 open reading frame 97
CLEC4C	170482	PL-50075	-2.11808	-1.52032	0.0341682	0.502551	0.0740418	1.00277		C-type lectin domain family 4, member C
LYZL2	119180	PL-50071	-2.11735	-1.50094	0.0342301	0.503093	-0.467405	0.948114		lysozyme-like 2
SERPINA4	5267	PL-50024	-2.11614	-1.57054	0.0343328	0.503779	-0.458173	0.934108		serpin peptidase inhibitor, clade A (alpha-1 antiproteinase, antitrypsin), member 4
DMKN	93099	PL-50070	-2.11493	-1.54972	0.034436	0.504277	0.0181369	1.00226		dermokine
LOC401198	0	PL-50085	-2.11358	-1.69641	0.0345512	0.505289	-0.1473	0.981509		similar to Rho-guanine nucleotide exchange factor (Rho-interacting protein 2) (RhoGEF) (RIP2)
RUNDC2B	0	PL-50087	-2.11318	-1.68939	0.0345856	0.505289	-0.39207	0.944815		RUN domain containing 2B
POLN	353497	PL-50080	-2.11304	-1.43078	0.0345973	0.505289	1.24175	1.17065		polymerase (DNA directed) nu
GPR82	27197	PL-50004	-2.11294	-1.73914	0.0346057	0.505289	-1.40447	0.866054		G protein-coupled receptor 82
MGC10981	84740	PL-50068	-2.11208	-1.57731	0.0346796	0.505888	0.759013	1.08777		hypothetical protein MGC10981
KLF9	687	PL-50008	-2.11159	-1.49454	0.0347213	0.505888	-0.44078	0.949625		Kruppel-like factor 9
LOC401125	0	PL-50084	-2.11155	-1.63418	0.0347253	0.505888	0.605159	1.08083		similar to TBC1 domain family member 1
PPP1R14C	81706	PL-50013	-2.11128	-1.46661	0.0347483	0.505888	1.19852	1.14005		protein phosphatase 1, regulatory (inhibitor) subunit 14C
BANP	54971	PL-50020	-2.111	-1.52471	0.0347725	0.505888	-1.04767	0.867628		BTG3 associated nuclear protein
GPR119	139760	PL-50004	-2.11019	-1.73905	0.0348422	0.506169	0.0426499	1.00451		G protein-coupled receptor 119
FAM26E	254228	PL-50077	-2.10815	-1.49089	0.0350178	0.507676	1.3477	1.16651		family with sequence similarity 26, member E
LOC389095	0	PL-50084	-2.10758	-1.65992	0.0350671	0.507676	0.107504	1.00342		hypothetical LOC389095
ALDH9A1	223	PL-50020	-2.10659	-1.5244	0.0351533	0.507893	0.389696	1.05428		aldehyde dehydrogenase 9 family, member A1
SSH1	54434	PL-50016	-2.10585	-1.3865	0.0352176	0.508318	-0.264488	0.960474		slingshot homolog 1 (Drosophila)
LOC340344	0	PL-50083	-2.10468	-1.42156	0.0353196	0.508874	-0.409254	0.951517		similar to RIKEN cDNA 6332401O19 gene
PPFIA2	8499	PL-50013	-2.10453	-1.46647	0.0353321	0.508874	0.342676	1.03817		protein tyrosine phosphatase, receptor type, f polypeptide (PTPRF), interacting protein (liprin), alpha 2
LOC344657	0	PL-50082	-2.10325	-1.4356	0.0354435	0.50936	-1.24602	0.836049		similar to LEThal family member (let-413)
LOC391509	0	PL-50084	-2.10298	-1.6216	0.0354672	0.50936	-0.149565	0.982272		hypothetical LOC391509
GALNT13	114805	PL-50069	-2.09958	-1.55882	0.0357659	0.511669	-0.559087	0.934637		UDP-N-acetyl-alpha-D-galactosamine:polypeptide N-acetylgalactosaminyltransferase 13 (GalNAc-T13)
C9orf40	55071	PL-50060	-2.0992	-1.52416	0.0357992	0.511669	0.464412	1.05887		chromosome 9 open reading frame 40
RBM24	221662	PL-50076	-2.09913	-1.43038	0.0358052	0.511669	0.167952	1.01856		RNA binding motif protein 24
FRMD4B	23150	PL-50055	-2.0984	-1.82273	0.0358695	0.511952	-0.206307	0.976594		FERM domain containing 4B
PIK3R1	5295	PL-50002	-2.09832	-1.71373	0.0358768	0.511952	-0.0844564	0.99441		phosphoinositide-3-kinase, regulatory subunit 1 (p85 alpha)
LOC390234	0	PL-50087	-2.09596	-1.67739	0.0360856	0.514049	-0.866886	0.883789		similar to RIKEN cDNA 0610012A05
CLIP4	79745	PL-50065	-2.09522	-1.65304	0.0361516	0.514049	2.11283	1.3069		CAP-GLY domain containing linker protein family, member 4
LOC391343	0	PL-50084	-2.09343	-1.63818	0.0363104	0.515214	0.0755593	1.01862		similar to CG2839-PA
KBTBD10	10324	PL-50053	-2.09078	-1.41217	0.0365481	0.516169	-0.150112	0.981128		kelch repeat and BTB (POZ) domain containing 10
LOC339524	339524	PL-50079	-2.09044	-1.46531	0.0365782	0.516169	-1.05181	0.856799		hypothetical protein LOC339524
SCIN	85477	PL-50069	-2.08977	-1.55208	0.0366388	0.516169	0.155476	1.01827		scinderin
MYST1	84148	PL-50067	-2.08977	-1.58142	0.0366388	0.516169	0.47975	1.06268		MYST histone acetyltransferase 1
CHMP7	91782	PL-50070	-2.08958	-1.54817	0.0366558	0.516169	-0.180435	0.980804		CHMP family, member 7
LOC149704	0	PL-50082	-2.08924	-1.42942	0.0366858	0.516169	-0.119946	0.983666		hypothetical LOC149704
AP3S2	10239	PL-50053	-2.08873	-1.41061	0.0367319	0.516457	-0.690208	0.905249		adaptor-related protein complex 3, sigma 2 subunit
SCAND2	54581	PL-50059	-2.08834	-1.86759	0.0367669	0.516588	-0.180036	0.967319		SCAN domain containing 2
C1orf132	0	PL-50083	-2.0871	-1.41858	0.0368793	0.517046	-0.943893	0.887781		chromosome 1 open reading frame 132
HNRPUL1	11100	PL-50006	-2.08681	-1.75329	0.0369057	0.517046	0.812931	1.08773		heterogeneous nuclear ribonucleoprotein U-like 1
TIMM13	26517	PL-50057	-2.08648	-1.87784	0.0369352	0.517046	-0.125396	0.979928		translocase of inner mitochondrial membrane 13 homolog (yeast)
WDR16	146845	PL-50073	-2.08631	-1.55661	0.0369507	0.517046	-2.56598	0.722517		WD repeat domain 16
WFDC3	140686	PL-50072	-2.08598	-1.53733	0.0369804	0.517046	-0.694086	0.918298		WAP four-disulfide core domain 3
EIF3S9	8662	PL-50010	-2.08597	-1.51754	0.0369809	0.517046	-0.121746	0.979613		eukaryotic translation initiation factor 3, subunit 9 eta, 116kDa
RB1	5925	PL-50009	-2.08498	-1.38047	0.0370707	0.517046	-0.998532	0.891766		retinoblastoma 1 (including osteosarcoma)
NUP85	79902	PL-50065	-2.08457	-1.61244	0.0371087	0.517046	0.904924	1.11889		nucleoporin 85kDa
ELP3	55140	PL-50060	-2.08453	-1.51647	0.0371118	0.517046	0.517266	1.07041		elongation protein 3 homolog (S. cerevisiae)
LEPROT	54741	PL-50023	-2.08439	-1.5257	0.0371251	0.517046	-0.616003	0.919072		leptin receptor overlapping transcript
EIF4A2	1974	PL-50048	-2.08429	-1.42763	0.0371339	0.517046	-0.241858	0.964387		eukaryotic translation initiation factor 4A, isoform 2
TP73L	8626	PL-50010	-2.0829	-1.53635	0.0372602	0.517811	-1.34909	0.835896		tumor protein p73-like
CLDN23	137075	PL-50072	-2.08282	-1.53132	0.0372681	0.517811	1.25492	1.16752		claudin 23
PIGH	5283	PL-50049	-2.08268	-1.41686	0.03728	0.517811	-1.04481	0.869982		phosphatidylinositol glycan anchor biosynthesis, class H
C1orf65	164127	PL-50075	-2.08143	-1.50921	0.0373947	0.518833	0.78128	1.0885		chromosome 1 open reading frame 65
CUL2	8453	PL-50015	-2.08058	-1.40653	0.0374725	0.518833	0.458261	1.06532		cullin 2
NUDT1	4521	PL-50011	-2.07932	-1.49216	0.0375876	0.518833	-1.21534	0.86909		nudix (nucleoside diphosphate linked moiety X)-type motif 1
ZMAT4	79698	PL-50065	-2.07874	-1.60241	0.0376409	0.518833	-0.356205	0.954369		zinc finger, matrin type 4
JMJD1B	51780	PL-50059	-2.07822	-1.8503	0.0376892	0.518833	-0.380832	0.9512		jumonji domain containing 1B
HIRIP3	8479	PL-50022	-2.07809	-1.61165	0.0377009	0.518833	0.42029	1.06463		HIRA interacting protein 3
WFDC6	140870	PL-50073	-2.07777	-1.57394	0.0377306	0.518887	0.938513	1.12014		WAP four-disulfide core domain 6
TBXA2R	6915	PL-50005	-2.07641	-1.75289	0.0378559	0.519706	0.154845	1.00936		thromboxane A2 receptor
FLJ43903	0	PL-50086	-2.07567	-1.59103	0.0379243	0.519706	0.27752	1.02558		hypothetical gene supported by AK125891
CENPN	55839	PL-50020	-2.0756	-1.51849	0.0379313	0.519706	-1.2663	0.842212		centromere protein N
FKBP7	51661	PL-50059	-2.07365	-1.85579	0.0381118	0.520678	0.535832	1.06589		FK506 binding protein 7
MLL2	8085	PL-50015	-2.07335	-1.39322	0.0381398	0.520678	0.245129	1.04426		myeloid/lymphoid or mixed-lineage leukemia 2
LOC392850	0	PL-50086	-2.07329	-1.59516	0.0381457	0.520678	0.202123	1.02682		similar to C7orf3 protein
LOC285299	0	PL-50082	-2.07238	-1.4286	0.0382296	0.521426	-1.05547	0.860583		similar to FSHD region gene 2 protein
ACVR1C	130399	PL-50001	-2.07214	-1.50436	0.0382523	0.521426	-0.412094	0.964714		activin A receptor, type IC
HAPLN4	404037	PL-50081	-2.06941	-1.44899	0.0385081	0.524434	-0.285971	0.961855		hyaluronan and proteoglycan link protein 4
BMP8B	656	PL-50017	-2.06922	-1.35943	0.0385252	0.524434	-0.903536	0.860691		bone morphogenetic protein 8b (osteogenic protein 2)
TMEM41A	90407	PL-50069	-2.06708	-1.54801	0.0387267	0.526109	0.783518	1.09159		transmembrane protein 41A
C21orf59	56683	PL-50062	-2.06607	-1.73706	0.0388223	0.526451	1.98087	1.30148		chromosome 21 open reading frame 59
DPF1	8193	PL-50051	-2.06598	-1.47617	0.0388304	0.526451	2.23413	1.33841		D4, zinc and double PHD fingers family 1
FCN1	2219	PL-50048	-2.06333	-1.43268	0.0390816	0.527534	0.308174	1.0422		ficolin (collagen/fibrinogen domain containing) 1
METT11D1	64745	PL-50064	-2.06273	-1.58383	0.0391381	0.527534	0.54086	1.07362		methyltransferase 11 domain containing 1
ST6GAL1	6480	PL-50011	-2.06264	-1.48999	0.0391464	0.527534	0.64096	1.0777		ST6 beta-galactosamide alpha-2,6-sialyltranferase 1
TTC6	115669	PL-50070	-2.06103	-1.53258	0.0393006	0.528548	-0.132945	0.985877		tetratricopeptide repeat domain 6
ITFG3	83986	PL-50067	-2.06031	-1.58068	0.0393691	0.528588	0.0273284	1.00342		integrin alpha FG-GAP repeat containing 3
ACADM	34	PL-50010	-2.06022	-1.51825	0.0393778	0.528588	-1.17988	0.85498		acyl-Coenzyme A dehydrogenase, C-4 to C-12 straight chain
SKAP1	8631	PL-50003	-2.06017	-1.75652	0.0393825	0.528588	0.275055	1.0271		src kinase associated phosphoprotein 1
FOXI1	2299	PL-50008	-2.05877	-1.47945	0.0395164	0.528739	0.0479623	1.00577		forkhead box I1
SPHK1	8877	PL-50003	-2.05793	-1.76073	0.0395966	0.528739	0.358229	1.03678		sphingosine kinase 1
MGC72104	284802	PL-50078	-2.05777	-1.4315	0.0396126	0.528739	0.566432	1.14594		similar to FRG1 protein (FSHD region gene 1 protein)
EDD1	51366	PL-50015	-2.05734	-1.41421	0.0396535	0.528739	-0.340058	0.959885		E3 ubiquitin protein ligase, HECT domain containing, 1
PTP4A3	11156	PL-50016	-2.05729	-1.37584	0.0396581	0.528739	0.338032	1.05091		protein tyrosine phosphatase type IVA, member 3
LOC402480	0	PL-50085	-2.05665	-1.67455	0.0397199	0.528739	-0.151594	0.983846		hypothetical gene supported by AL832092
CCR5	1234	PL-50004	-2.05649	-1.72322	0.0397355	0.528739	-1.76142	0.835013		chemokine (C-C motif) receptor 5
C1QTNF2	114898	PL-50069	-2.05513	-1.54775	0.0398669	0.529436	-0.779791	0.913231		C1q and tumor necrosis factor related protein 2
SERF2	10169	PL-50053	-2.05405	-1.38162	0.0399712	0.529967	0.944719	1.15339		small EDRK-rich factor 2
TMEM79	84283	PL-50067	-2.05389	-1.57525	0.039986	0.529967	0.688422	1.0923		transmembrane protein 79
MYH15	22989	PL-50055	-2.05234	-1.85735	0.0401364	0.531183	-0.861026	0.89268		myosin, heavy chain 15
NHEDC2	133308	PL-50072	-2.05174	-1.52288	0.0401953	0.531183	-1.03812	0.881443		Na+/H+ exchanger domain containing 2
LOC400763	0	PL-50083	-2.05092	-1.39788	0.0402752	0.531183	-1.17968	0.860677		hypothetical gene supported by AK000394
SMARCB1	6598	PL-50024	-2.05082	-1.54391	0.0402848	0.531183	-1.64781	0.786884		SWI/SNF related, matrix associated, actin dependent regulator of chromatin, subfamily b, member 1
C1orf135	79000	PL-50064	-2.05069	-1.59226	0.0402971	0.531183	1.39871	1.20315		chromosome 1 open reading frame 135
P2RY11	5032	PL-50005	-2.05011	-1.72271	0.0403538	0.531183	0.812926	1.09691		purinergic receptor P2Y, G-protein coupled, 11
PEX11G	92960	PL-50070	-2.04963	-1.535	0.0404001	0.531183	0.440138	1.04827		peroxisomal biogenesis factor 11 gamma
ELF5	2001	PL-50008	-2.04942	-1.47647	0.0404207	0.531183	-1.29353	0.859735		E74-like factor 5 (ets domain transcription factor)
ATP5L2	267020	PL-50077	-2.0489	-1.47546	0.0404723	0.531183	0.164195	1.01926		ATP synthase, H+ transporting, mitochondrial F0 complex, subunit G2
TNFSF12	8742	PL-50018	-2.04888	-1.40702	0.040474	0.531183	-0.688907	0.916861		tumor necrosis factor (ligand) superfamily, member 12
MLZE	56169	PL-50062	-2.04724	-1.61681	0.0406348	0.532598	0.259926	1.04033		melanoma-derived leucine zipper, extra-nuclear factor
DKFZp434P055	91531	PL-50070	-2.04618	-1.52693	0.0407391	0.532772	-0.319129	0.966126		hypothetical protein DKFZp434P055
GABRG1	2565	PL-50018	-2.04597	-1.40604	0.040759	0.532772	-1.32589	0.858683		gamma-aminobutyric acid (GABA) A receptor, gamma 1
MYEF2	50804	PL-50058	-2.04556	-1.84424	0.0407998	0.532772	1.17656	1.16842		myelin expression factor 2
FCGR3A	2214	PL-50021	-2.04524	-1.54268	0.0408313	0.532772	0.767437	1.11001		Fc fragment of IgG, low affinity IIIa, receptor (CD16a)
COQ2	27235	PL-50057	-2.04421	-1.84395	0.0409325	0.532999	1.32808	1.20793		coenzyme Q2 homolog, prenyltransferase (yeast)
LOC286235	286235	PL-50078	-2.04377	-1.44315	0.0409766	0.532999	1.42337	1.39383		hypothetical protein LOC286235
ASZ1	136991	PL-50072	-2.04166	-1.52681	0.0411848	0.534421	0.667887	1.09159		ankyrin repeat, SAM and basic leucine zipper domain containing 1
VPS24	51652	PL-50059	-2.03966	-1.83122	0.0413838	0.534997	0.727109	1.11196		vacuolar protein sorting 24 homolog (S. cerevisiae)
EDC4	23644	PL-50056	-2.03953	-1.71604	0.0413973	0.534997	-1.68197	0.80055		enhancer of mRNA decapping 4
KLK12	43849	PL-50058	-2.03894	-1.84134	0.0414563	0.534997	0.0172087	0.99753		kallikrein-related peptidase 12
CSF2RB	1439	PL-50017	-2.0388	-1.36488	0.0414704	0.534997	1.04734	1.19133		colony stimulating factor 2 receptor, beta, low-affinity (granulocyte-macrophage)
LIPE	3991	PL-50022	-2.03835	-1.59932	0.041515	0.534997	-0.15612	0.98345		lipase, hormone-sensitive
INHA	3623	PL-50017	-2.03784	-1.36628	0.0415656	0.534997	0.282225	1.0498		inhibin, alpha
HACE1	57531	PL-50062	-2.03781	-1.64837	0.0415691	0.534997	-0.296093	0.967079		HECT domain and ankyrin repeat containing, E3 ubiquitin protein ligase 1
ZNF205	7755	PL-50051	-2.03772	-1.46751	0.0415778	0.534997	1.16703	1.16434		zinc finger protein 205
PKHD1	5314	PL-50016	-2.03764	-1.37257	0.0415856	0.534997	0.169131	1.02482		polycystic kidney and hepatic disease 1 (autosomal recessive)
MGC15523	124565	PL-50071	-2.0376	-1.5008	0.0415895	0.534997	-0.385699	0.958022		hypothetical protein MGC15523
SNPH	9751	PL-50052	-2.03657	-1.45887	0.0416932	0.535586	0.445999	1.05701		syntaphilin
AZGP1	563	PL-50047	-2.03574	-1.62536	0.0417769	0.535586	-1.0436	0.851549		alpha-2-glycoprotein 1, zinc-binding
HOXA11	3207	PL-50008	-2.03499	-1.47212	0.0418523	0.535977	0.954007	1.11823		homeobox A11
RPS6KL1	83694	PL-50003	-2.03437	-1.73958	0.0419148	0.536094	-0.397807	0.962224		ribosomal protein S6 kinase-like 1
TUBGCP2	10844	PL-50012	-2.03364	-1.54731	0.0419879	0.536378	-0.523628	0.939327		tubulin, gamma complex associated protein 2
LOC399712	0	PL-50086	-2.03309	-1.57992	0.0420431	0.536378	-1.11366	0.877217		similar to cDNA sequence BC016423
SLC35B1	10237	PL-50053	-2.03269	-1.3908	0.0420837	0.536378	-1.50799	0.793436		solute carrier family 35, member B1
DMGDH	29958	PL-50010	-2.03264	-1.51459	0.0420885	0.536378	0.222911	1.02714		dimethylglycine dehydrogenase
ZNF592	9640	PL-50052	-2.03228	-1.43684	0.0421256	0.536378	-0.277956	0.967283		zinc finger protein 592
PLEKHN1	84069	PL-50067	-2.03208	-1.55729	0.042146	0.536378	-0.553838	0.931591		pleckstrin homology domain containing, family N member 1
CSAD	51380	PL-50010	-2.03154	-1.50308	0.0422007	0.536679	0.78003	1.10933		cysteine sulfinic acid decarboxylase
MYEOV	26579	PL-50057	-2.0292	-1.83158	0.0424379	0.538334	0.0847312	1.01078		myeloma overexpressed gene (in a subset of t(11;14) positive multiple myelomas)
HNT	50863	PL-50006	-2.02861	-1.6974	0.0424985	0.538739	-0.347408	0.964502		neurotrimin
FXYD4	53828	PL-50059	-2.02821	-1.84503	0.0425386	0.538739	-0.835202	0.889695		FXYD domain containing ion transport regulator 4
ZNF260	339324	PL-50079	-2.02486	-1.44589	0.042882	0.542212	-2.20889	0.735668		zinc finger protein 260
ATP6V0D2	245972	PL-50076	-2.02476	-1.42418	0.0428923	0.542212	1.61638	1.19246		ATPase, H+ transporting, lysosomal 38kDa, V0 subunit d2
C19orf26	255057	PL-50077	-2.02384	-1.47089	0.0429863	0.542212	0.88909	1.10578		chromosome 19 open reading frame 26
FLJ14213	79899	PL-50065	-2.02243	-1.5805	0.0431325	0.543373	0.613647	1.08035		hypothetical protein FLJ14213
FOXK2	3607	PL-50009	-2.02198	-1.37	0.0431786	0.543614	-0.732861	0.917545		forkhead box K2
RFPL4B	442247	PL-50081	-2.01951	-1.43623	0.0434338	0.546484	-0.625489	0.918591		ret finger protein-like 4B
GALNT7	51809	PL-50059	-2.01869	-1.83245	0.04352	0.546838	0.155079	1.01698		UDP-N-acetyl-alpha-D-galactosamine:polypeptide N-acetylgalactosaminyltransferase 7 (GalNAc-T7)
ZNF816A	125893	PL-50071	-2.01838	-1.4677	0.0435515	0.546838	-0.432819	0.952726		zinc finger protein 816A
CEP350	9857	PL-50053	-2.0175	-1.36413	0.0436429	0.546838	0.370445	1.05978		centrosomal protein 350kDa
VTI1A	143187	PL-50073	-2.01728	-1.547	0.0436658	0.546838	-0.0982743	0.991742		vesicle transport through interaction with t-SNAREs homolog 1A (yeast)
GALM	130589	PL-50072	-2.01707	-1.51837	0.0436881	0.546838	0.228436	1.02807		galactose mutarotase (aldose 1-epimerase)
SILV	6490	PL-50024	-2.017	-1.53982	0.0436953	0.546838	-0.673384	0.907635		silver homolog (mouse)
CCDC125	202243	PL-50076	-2.01588	-1.41832	0.0438129	0.546838	-0.742365	0.921057		coiled-coil domain containing 125
STOML1	9399	PL-50052	-2.01585	-1.44042	0.0438155	0.546838	-0.28304	0.969201		stomatin (EPB72)-like 1
NCOA5	57727	PL-50023	-2.01492	-1.5005	0.0439126	0.547088	-1.51829	0.813647		nuclear receptor coactivator 5
C17orf38	146850	PL-50073	-2.01488	-1.537	0.0439171	0.547088	0.720531	1.09487		chromosome 17 open reading frame 38
TBC1D22B	55633	PL-50061	-2.01438	-1.50382	0.0439698	0.547405	-0.769543	0.904804		TBC1 domain family, member 22B
ADH5P4	285802	PL-50049	-2.01295	-1.39918	0.0441198	0.548254	-0.182585	0.975018		alcohol dehydrogenase 5 (class III), chi polypeptide, pseudogene 4
CCDC102A	92922	PL-50070	-2.00972	-1.51373	0.0444604	0.551154	-0.304557	0.967806		coiled-coil domain containing 102A
LOC401037	0	PL-50084	-2.00917	-1.60117	0.0445193	0.551514	-0.450739	0.942032		hypothetical gene supported by AK056246
GPR30	2852	PL-50004	-2.00876	-1.70516	0.0445628	0.551713	0.747099	1.07978		G protein-coupled receptor 30
GRIA1	2890	PL-50016	-2.00664	-1.36415	0.0447881	0.553211	-0.234973	0.965048		glutamate receptor, ionotropic, AMPA 1
DNAJA2	10294	PL-50021	-2.00659	-1.52359	0.0447938	0.553211	-2.04413	0.748682		DnaJ (Hsp40) homolog, subfamily A, member 2
THBS3	7059	PL-50012	-2.0062	-1.53522	0.0448352	0.553278	-1.10785	0.87654		thrombospondin 3
SOCS7	30837	PL-50007	-2.00601	-1.60713	0.0448547	0.553278	1.49047	1.2279		suppressor of cytokine signaling 7
USP32	84669	PL-50068	-2.00403	-1.54658	0.0450665	0.554535	0.287465	1.05204		ubiquitin specific peptidase 32
OR11H1	81061	PL-50089	-2.00365	-1.60832	0.0451071	0.554695	0.396402	1.02841		olfactory receptor, family 11, subfamily H, member 1
ERGIC1	57222	PL-50022	-2.00293	-1.58634	0.0451847	0.555094	0.865099	1.13253		endoplasmic reticulum-golgi intermediate compartment (ERGIC) 1
ARF6	382	PL-50020	-2.00169	-1.49212	0.0453181	0.555252	-0.665919	0.913878		ADP-ribosylation factor 6
TBX21	30009	PL-50009	-2.00081	-1.36306	0.0454124	0.556068	-0.741023	0.918041		T-box 21
MICAL1	64780	PL-50064	-1.99909	-1.58408	0.0455982	0.558004	-0.27193	0.965086		microtubule associated monoxygenase, calponin and LIM domain containing 1
KLHDC7B	113730	PL-50069	-1.99821	-1.51578	0.0456941	0.558837	-0.852856	0.903381		kelch domain containing 7B
DLX6	1750	PL-50008	-1.99677	-1.46226	0.0458498	0.560307	0.507871	1.06144		distal-less homeobox 6
DTX3	196403	PL-50075	-1.99624	-1.48396	0.0459081	0.560432	1.5799	1.18022		deltex 3 homolog (Drosophila)
SF3A3	10946	PL-50007	-1.99278	-1.60382	0.0462854	0.562779	0.214709	1.02588		splicing factor 3a, subunit 3, 60kDa
PKP1	5317	PL-50019	-1.99207	-1.4585	0.0463632	0.562779	-0.0819539	0.990327		plakophilin 1 (ectodermal dysplasia/skin fragility syndrome)
RPL38	6169	PL-50050	-1.99192	-1.67104	0.0463803	0.562779	0.613824	1.08267		ribosomal protein L38
BRCA2	675	PL-50008	-1.99099	-1.46036	0.0464818	0.562991	-1.39064	0.849714		breast cancer 2, early onset
MGC70870	403340	PL-50081	-1.99043	-1.42872	0.0465437	0.563241	-0.826218	0.893146		hypothetical LOC403340
EVC2	132884	PL-50021	-1.99023	-1.52514	0.0465658	0.563241	0.958435	1.13635		Ellis van Creveld syndrome 2 (limbin)
COL1A1	1277	PL-50018	-1.98956	-1.39155	0.0466395	0.563406	0.794912	1.09512		collagen, type I, alpha 1
RELN	5649	PL-50013	-1.98941	-1.43679	0.0466561	0.563406	1.7321	1.20862		reelin
CCDC70	83446	PL-50066	-1.98849	-1.4939	0.0467573	0.5642	-0.197198	0.976094		coiled-coil domain containing 70
FCGBP	8857	PL-50051	-1.9883	-1.45639	0.046778	0.5642	-1.714	0.792911		Fc fragment of IgG binding protein
REXO1	57455	PL-50062	-1.98671	-1.60208	0.0469545	0.565811	0.341296	1.04525		REX1, RNA exonuclease 1 homolog (S. cerevisiae)
S100A7A	338324	PL-50079	-1.98646	-1.43561	0.0469823	0.565811	-1.16308	0.835123		S100 calcium binding protein A7A
RBM4B	83759	PL-50067	-1.9837	-1.53154	0.0472898	0.568179	-0.23622	0.970199		RNA binding motif protein 4B
SF4	57794	PL-50063	-1.9836	-1.71767	0.0473	0.568179	-0.973293	0.877344		splicing factor 4
INPPL1	3636	PL-50015	-1.98355	-1.38697	0.0473058	0.568179	-0.311521	0.950809		inositol polyphosphate phosphatase-like 1
SELT	51714	PL-50059	-1.98319	-1.78107	0.047346	0.568323	-0.939611	0.863103		selenoprotein T
IPMK	253430	PL-50002	-1.98278	-1.69186	0.0473919	0.568535	-0.381719	0.969576		inositol polyphosphate multikinase
MGC26647	219557	PL-50076	-1.98231	-1.4179	0.0474444	0.568825	0.546911	1.06551		hypothetical protein MGC26647
SOX21	11166	PL-50054	-1.98052	-1.78469	0.0476447	0.569735	-0.173977	0.977934		SRY (sex determining region Y)-box 21
MUC3B	57876	PL-50063	-1.98045	-1.66209	0.0476528	0.569735	-0.183208	0.979482		mucin 3B, cell surface associated
OR2T1	26696	PL-50005	-1.97979	-1.70918	0.0477266	0.569925	-0.691838	0.934711		olfactory receptor, family 2, subfamily T, member 1
ASCL3	56676	PL-50062	-1.97862	-1.65362	0.0478587	0.570773	1.02838	1.15929		achaete-scute complex homolog 3 (Drosophila)
GIMAP4	55303	PL-50060	-1.97515	-1.48648	0.0482508	0.574333	-1.60872	0.817863		GTPase, IMAP family member 4
MAP2K1	5604	PL-50002	-1.97144	-1.66966	0.0486733	0.577362	1.0833	1.09826		mitogen-activated protein kinase kinase 1
ITGB3	3690	PL-50017	-1.96906	-1.3564	0.0489456	0.579566	-1.52665	0.778383		integrin, beta 3 (platelet glycoprotein IIIa, antigen CD61)
UBL7	84993	PL-50068	-1.96837	-1.52504	0.0490255	0.579872	-0.261688	0.95943		ubiquitin-like 7 (bone marrow stromal cell-derived)
LOC284628	284628	PL-50078	-1.96823	-1.41386	0.049042	0.579872	-1.55601	0.695016		hypothetical protein LOC284628
MRM1	79922	PL-50065	-1.96734	-1.54951	0.0491445	0.579872	0.468164	1.06159		mitochondrial rRNA methyltransferase 1 homolog (S. cerevisiae)
CCDC62	84660	PL-50068	-1.96676	-1.52606	0.0492108	0.580314	0.770665	1.10416		coiled-coil domain containing 62
FAM22B	0	PL-50086	-1.96605	-1.55049	0.0492927	0.580938	1.2335	1.15473		family with sequence similarity 22, member B
BMP7	655	PL-50017	-1.96553	-1.35325	0.0493529	0.581307	-0.656738	0.897245		bone morphogenetic protein 7 (osteogenic protein 1)
UVRAG	7405	PL-50012	-1.96476	-1.52978	0.0494418	0.582014	-0.788821	0.911471		UV radiation resistance associated gene
RAB11FIP5	26056	PL-50056	-1.96379	-1.66881	0.0495546	0.583001	1.16743	1.16512		RAB11 family interacting protein 5 (class I)
ADH7	131	PL-50013	-1.96318	-1.43118	0.0496251	0.583007	0.516667	1.05813		alcohol dehydrogenase 7 (class IV), mu or sigma polypeptide
C17orf42	79736	PL-50065	-1.96181	-1.57359	0.0497851	0.583007	-0.0154344	0.997923		chromosome 17 open reading frame 42
LOC400298	0	PL-50087	-1.96168	-1.63668	0.0497995	0.583007	2.00446	1.33309		similar to CRK-associated substrate (p130Cas) (Breast cancer anti-estrogen resistance 1 protein)
NME1	4830	PL-50002	-1.96165	-1.65688	0.0498038	0.583007	-0.801746	0.932377		non-metastatic cells 1, protein (NM23A) expressed in
C1orf104	284618	PL-50078	-1.96076	-1.41717	0.0499073	0.583007	-1.82506	0.654765		chromosome 1 open reading frame 104
KIAA1549	57670	PL-50063	-1.96028	-1.84758	0.0499636	0.583007	-0.973637	0.872146		KIAA1549 protein
BRIP1	83990	PL-50012	-1.95888	-1.52014	0.0501271	0.583007	-0.559425	0.934518		BRCA1 interacting protein C-terminal helicase 1
FLJ32569	148811	PL-50073	-1.95866	-1.52814	0.0501529	0.583007	-0.0157242	1.00086		hypothetical protein FLJ32569
CANX	821	PL-50006	-1.95856	-1.66558	0.0501641	0.583007	-0.91863	0.91233		calnexin
ISL2	64843	PL-50009	-1.95782	-1.3537	0.0502509	0.583055	-1.17734	0.873948		ISL2 transcription factor, LIM/homeodomain, (islet-2)
C9orf23	138716	PL-50072	-1.95779	-1.48935	0.0502552	0.583055	0.894925	1.12092		chromosome 9 open reading frame 23
PODXL2	50512	PL-50058	-1.95679	-1.79772	0.0503725	0.583249	0.0846032	1.0127		podocalyxin-like 2
MMP26	56547	PL-50013	-1.9566	-1.42575	0.0503948	0.583249	0.671448	1.07618		matrix metallopeptidase 26
TNKS	8658	PL-50051	-1.95626	-1.44709	0.050434	0.583249	-0.0174153	1.00322		tankyrase, TRF1-interacting ankyrin-related ADP-ribose polymerase
NR6A1	2649	PL-50018	-1.95605	-1.38383	0.0504593	0.583249	-0.57775	0.930371		nuclear receptor subfamily 6, group A, member 1
C18orf8	29919	PL-50023	-1.95519	-1.4834	0.050561	0.583249	1.75694	1.26934		chromosome 18 open reading frame 8
LOC392197	392197	PL-50086	-1.95383	-1.54934	0.0507217	0.583249	2.85652	1.39444		similar to deubiquitinating enzyme 3
GRK1	6011	PL-50003	-1.95382	-1.71702	0.0507228	0.583249	-0.635219	0.941577		G protein-coupled receptor kinase 1
BICC1	80114	PL-50066	-1.95379	-1.48735	0.0507266	0.583249	0.334687	1.03713		bicaudal C homolog 1 (Drosophila)
FAIM3	9214	PL-50012	-1.95337	-1.52203	0.0507758	0.583249	1.85204	1.2439		Fas apoptotic inhibitory molecule 3
WDR66	144406	PL-50072	-1.95329	-1.49133	0.0507848	0.583249	-0.650147	0.926187		WD repeat domain 66
VPS37B	79720	PL-50065	-1.9531	-1.58145	0.0508075	0.583249	-1.18581	0.861501		vacuolar protein sorting 37 homolog B (S. cerevisiae)
TMEM147	10430	PL-50053	-1.95263	-1.37292	0.0508633	0.583249	1.25623	1.20435		transmembrane protein 147
MARK1	4139	PL-50002	-1.95178	-1.68636	0.0509649	0.583249	0.018892	0.999861		MAP/microtubule affinity-regulating kinase 1
AURKB	9212	PL-50001	-1.95163	-1.47271	0.050982	0.583249	1.30422	1.13101		aurora kinase B
C7orf27	221927	PL-50076	-1.95091	-1.39212	0.0510681	0.583249	-0.0044705	1.00027		chromosome 7 open reading frame 27
C2orf53	339779	PL-50079	-1.95082	-1.42705	0.051079	0.583249	0.947449	1.12426		chromosome 2 open reading frame 53
PCDH15	0	PL-50086	-1.95065	-1.54003	0.0510984	0.583249	1.51535	1.19819		protocadherin 15
C5orf34	375444	PL-50080	-1.95047	-1.41541	0.0511196	0.583249	-1.07702	0.871355		chromosome 5 open reading frame 34
FAM76B	143684	PL-50073	-1.94963	-1.53482	0.0512198	0.58357	0.715287	1.0929		family with sequence similarity 76, member B
ISX	91464	PL-50070	-1.94956	-1.49678	0.0512284	0.58357	-0.726543	0.925109		intestine-specific homeobox
XKR6	286046	PL-50078	-1.94817	-1.41045	0.0513949	0.584773	0.73577	1.20627		XK, Kell blood group complex subunit-related family, member 6
RPL11	6135	PL-50024	-1.94804	-1.5207	0.0514104	0.584773	0.763523	1.11738		ribosomal protein L11
C16orf48	84080	PL-50067	-1.94795	-1.53148	0.0514212	0.584773	-0.514176	0.936239		chromosome 16 open reading frame 48
NEK8	284086	PL-50002	-1.94743	-1.65885	0.0514837	0.584821	-1.66987	0.865317		NIMA (never in mitosis gene a)- related kinase 8
ANKRD54	129138	PL-50072	-1.94683	-1.48883	0.0515552	0.584978	-0.32809	0.960377		ankyrin repeat domain 54
CRIM1	51232	PL-50058	-1.94679	-1.79072	0.05156	0.584978	-0.489962	0.937084		cysteine rich transmembrane BMP regulator 1 (chordin-like)
RBM23	55147	PL-50060	-1.94575	-1.47702	0.0516842	0.584978	-0.885656	0.896127		RNA binding motif protein 23
MALL	7851	PL-50020	-1.94539	-1.47844	0.0517281	0.584978	-1.17852	0.852391		mal, T-cell differentiation protein-like
C1orf52	148423	PL-50073	-1.94516	-1.5181	0.0517551	0.584978	0.394645	1.05151		chromosome 1 open reading frame 52
RPS6KA2	6196	PL-50003	-1.94507	-1.70128	0.0517664	0.584978	0.603115	1.05767		ribosomal protein S6 kinase, 90kDa, polypeptide 2
DHX37	57647	PL-50063	-1.94451	-1.70697	0.0518337	0.584978	1.01949	1.15223		DEAH (Asp-Glu-Ala-His) box polypeptide 37
TMUB1	83590	PL-50067	-1.9442	-1.52133	0.0518708	0.584978	1.0262	1.14044		transmembrane and ubiquitin-like domain containing 1
DTNBP1	84062	PL-50021	-1.94394	-1.49853	0.0519021	0.584978	1.20833	1.18534		dystrobrevin binding protein 1
PSD	5662	PL-50016	-1.94337	-1.35211	0.051972	0.584978	1.42545	1.23644		pleckstrin and Sec7 domain containing
UBXD2	23190	PL-50055	-1.9427	-1.77438	0.0520522	0.584978	-0.66985	0.919918		UBX domain containing 2
PRPF19	27339	PL-50057	-1.94266	-1.7912	0.052057	0.584978	-0.149717	0.984397		PRP19/PSO4 pre-mRNA processing factor 19 homolog (S. cerevisiae)
LOC400760	0	PL-50083	-1.94205	-1.3834	0.0521313	0.584978	-0.839266	0.903533		similar to Interferon-induced guanylate-binding protein 1 (GTP-binding protein 1) (Guanine nucleotide-binding protein 1) (HuGBP-1)
P4HA3	283208	PL-50077	-1.94192	-1.44125	0.0521465	0.584978	-0.604541	0.93336		procollagen-proline, 2-oxoglutarate 4-dioxygenase (proline 4-hydroxylase), alpha polypeptide III
CHCHD3	54927	PL-50060	-1.94177	-1.47381	0.0521649	0.584978	1.46136	1.2021		coiled-coil-helix-coiled-coil-helix domain containing 3
SFRS1	6426	PL-50050	-1.94156	-1.64709	0.0521899	0.584978	-2.35061	0.73526		splicing factor, arginine/serine-rich 1 (splicing factor 2, alternate splicing factor)
TMEM55B	90809	PL-50069	-1.94156	-1.51296	0.0521904	0.584978	0.0160488	0.999059		transmembrane protein 55B
LOC388215	0	PL-50087	-1.94115	-1.62129	0.0522396	0.584978	0.13837	1.0207		similar to hypothetical protein LOC339047
RUFY2	55680	PL-50061	-1.94104	-1.48252	0.0522539	0.584978	-1.17179	0.85732		RUN and FYVE domain containing 2
FAM79A	127262	PL-50071	-1.94077	-1.45184	0.0522858	0.585009	-0.627836	0.932062		family with sequence similarity 79, member A
CDH1	999	PL-50006	-1.93868	-1.65773	0.0525409	0.586884	-1.92597	0.824727		cadherin 1, type 1, E-cadherin (epithelial)
INSL6	11172	PL-50017	-1.93756	-1.34342	0.0526768	0.587856	-0.199416	0.970237		insulin-like 6
OR4C3	0	PL-50083	-1.93617	-1.37306	0.0528466	0.588812	-0.15936	0.984994		olfactory receptor, family 4, subfamily C, member 3
SLC26A11	284129	PL-50078	-1.93527	-1.38721	0.0529566	0.589562	1.17279	1.30032		solute carrier family 26, member 11
RBM35B	80004	PL-50066	-1.935	-1.48656	0.0529908	0.589616	-0.690751	0.92759		RNA binding motif protein 35B
CCL22	6367	PL-50017	-1.93446	-1.33648	0.0530569	0.589679	-0.337734	0.942257		chemokine (C-C motif) ligand 22
ETV5	2119	PL-50021	-1.93433	-1.50015	0.0530721	0.589679	0.632627	1.0966		ets variant gene 5 (ets-related molecule)
CTGLF1	119016	PL-50071	-1.93383	-1.4534	0.0531345	0.589679	0.798601	1.09281		centaurin, gamma-like family, member 1
FBXL20	84961	PL-50015	-1.93382	-1.38127	0.0531357	0.589679	-0.886662	0.86638		F-box and leucine-rich repeat protein 20
RALY	22913	PL-50054	-1.93356	-1.76025	0.0531671	0.589679	1.50884	1.24922		RNA binding protein, autoantigenic (hnRNP-associated with lethal yellow homolog (mouse))
MX1	4599	PL-50023	-1.93297	-1.47677	0.0532404	0.590107	-0.767363	0.899137		myxovirus (influenza virus) resistance 1, interferon-inducible protein p78 (mouse)
TTYH3	80727	PL-50066	-1.93159	-1.47952	0.0534102	0.591337	-1.81484	0.817383		tweety homolog 3 (Drosophila)
FRAS1	80144	PL-50066	-1.93008	-1.47659	0.0535972	0.592461	-2.21981	0.784933		Fraser syndrome 1
LOC386597	386597	PL-50080	-1.93005	-1.41561	0.0536007	0.592461	0.945089	1.12628		hypothetical protein LOC386597
PHGDH	26227	PL-50013	-1.92988	-1.4199	0.0536222	0.592461	1.21376	1.14199		phosphoglycerate dehydrogenase
CCDC41	51134	PL-50058	-1.92958	-1.78173	0.053659	0.592461	-1.38822	0.832076		coiled-coil domain containing 41
ATP6V1C1	528	PL-50047	-1.92889	-1.58342	0.0537451	0.593085	-0.258094	0.961249		ATPase, H+ transporting, lysosomal 42kDa, V1 subunit C1
LOC400920	0	PL-50088	-1.92857	-1.58597	0.0537848	0.593198	0.54361	1.06123		hypothetical gene supported by BC040576
LOC342865	0	PL-50082	-1.92804	-1.39898	0.0538506	0.593275	-0.644252	0.910361		hypothetical LOC342865
LOC402563	0	PL-50090	-1.92776	-1.42982	0.0538852	0.593275	-0.49597	0.944154		hypothetical LOC402563
FAM82A	151393	PL-50074	-1.92641	-1.46932	0.0540535	0.594206	0.342418	1.03919		family with sequence similarity 82, member A
DTNB	1838	PL-50021	-1.92456	-1.50258	0.0542849	0.595163	0.199622	1.03257		dystrobrevin, beta
FAM50A	9130	PL-50052	-1.92451	-1.42081	0.0542911	0.595163	1.1965	1.16932		family with sequence similarity 50, member A
TTC3	7267	PL-50051	-1.92429	-1.4367	0.0543186	0.595163	0.295629	1.04266		tetratricopeptide repeat domain 3
LOC144483	0	PL-50083	-1.92391	-1.37509	0.0543658	0.595163	0.497571	1.06247		similar to Phosphoglycerate mutase 1 (Phosphoglycerate mutase isozyme B) (PGAM-B) (BPG-dependent PGAM 1)
USMG5	84833	PL-50068	-1.92382	-1.51229	0.0543778	0.595163	0.668454	1.09717		upregulated during skeletal muscle growth 5 homolog (mouse)
BBOX1	8424	PL-50051	-1.92349	-1.44081	0.0544187	0.595163	-0.268211	0.96346		butyrobetaine (gamma), 2-oxoglutarate dioxygenase (gamma-butyrobetaine hydroxylase) 1
ARHGAP12	94134	PL-50069	-1.92313	-1.49837	0.0544632	0.595163	0.783122	1.09888		Rho GTPase activating protein 12
ARHGAP24	83478	PL-50067	-1.92311	-1.52641	0.0544662	0.595163	-1.58995	0.815717		Rho GTPase activating protein 24
ZCWPW2	152098	PL-50074	-1.92206	-1.46651	0.0545987	0.59571	0.777991	1.09359		zinc finger, CW type with PWWP domain 2
OR4A47	403253	PL-50089	-1.92192	-1.58251	0.0546157	0.59571	0.0810851	0.994964		olfactory receptor, family 4, subfamily A, member 47
LOC389322	0	PL-50085	-1.92188	-1.61881	0.0546214	0.59571	-2.24842	0.753729		similar to heterogeneous nuclear ribonucleoprotein K
AGTR2	186	PL-50004	-1.92144	-1.67129	0.0546759	0.59571	0.822359	1.08775		angiotensin II receptor, type 2
IRS2	8660	PL-50017	-1.92106	-1.3382	0.0547236	0.59571	0.0200102	0.998837		insulin receptor substrate 2
WAC	51322	PL-50058	-1.92036	-1.77722	0.0548126	0.595731	0.27747	1.03305		WW domain containing adaptor with coiled-coil
LOC389243	0	PL-50084	-1.92031	-1.54592	0.0548185	0.595731	-0.517366	0.931406		hypothetical LOC389243
MYC	4609	PL-50009	-1.92008	-1.34425	0.0548481	0.595731	-0.616393	0.929727		v-myc myelocytomatosis viral oncogene homolog (avian)
NOD2	64127	PL-50006	-1.91993	-1.6441	0.0548665	0.595731	-1.52413	0.859169		nucleotide-binding oligomerization domain containing 2
GNB5	10681	PL-50053	-1.91988	-1.34629	0.0548737	0.595731	0.340997	1.05169		guanine nucleotide binding protein (G protein), beta 5
FLJ31438	130162	PL-50072	-1.91776	-1.47992	0.0551416	0.597725	-0.249611	0.969075		hypothetical protein FLJ31438
GARS	2617	PL-50013	-1.91772	-1.41833	0.0551468	0.597725	0.533769	1.06012		glycyl-tRNA synthetase
LOC388453	0	PL-50088	-1.91694	-1.58077	0.0552455	0.597725	-0.0904999	0.99023		hypothetical LOC388453
GABRA3	2556	PL-50018	-1.91685	-1.37689	0.0552573	0.597725	1.1955	1.15732		gamma-aminobutyric acid (GABA) A receptor, alpha 3
ASPA	443	PL-50010	-1.91678	-1.47526	0.0552654	0.597725	0.262094	1.03362		aspartoacylase (Canavan disease)
CYP2W1	54905	PL-50060	-1.91548	-1.46894	0.0554314	0.597945	0.19624	1.02639		cytochrome P450, family 2, subfamily W, polypeptide 1
ZNF615	284370	PL-50078	-1.91537	-1.41537	0.0554452	0.597945	1.21434	1.30695		zinc finger protein 615
HS3ST2	9956	PL-50053	-1.9141	-1.36905	0.0556079	0.598852	-1.40212	0.817657		heparan sulfate (glucosamine) 3-O-sulfotransferase 2
CCDC130	81576	PL-50066	-1.91353	-1.48851	0.0556798	0.599305	0.281632	1.02615		coiled-coil domain containing 130
SEPHS2	22928	PL-50003	-1.91278	-1.68857	0.0557769	0.600028	0.796008	1.07384		selenophosphate synthetase 2
TUBGCP3	10426	PL-50019	-1.91181	-1.43519	0.0559009	0.601041	-0.400924	0.945573		tubulin, gamma complex associated protein 3
C1orf121	51029	PL-50058	-1.91118	-1.77099	0.0559811	0.601125	-1.22971	0.844474		chromosome 1 open reading frame 121
PTPRK	5796	PL-50016	-1.91044	-1.34651	0.0560767	0.601324	-0.907279	0.873646		protein tyrosine phosphatase, receptor type, K
LOC389268	0	PL-50085	-1.90865	-1.61349	0.0563076	0.602285	-0.530721	0.934994		hypothetical LOC389268
C11orf67	28971	PL-50057	-1.90845	-1.76545	0.0563332	0.602285	-0.038404	0.993182		chromosome 11 open reading frame 67
LOC400197	0	PL-50087	-1.90845	-1.60491	0.0563333	0.602285	-0.131462	0.980786		similar to peroxisomal short-chain alcohol dehydrogenase
RAB34	83871	PL-50067	-1.90818	-1.51444	0.0563684	0.602285	0.743247	1.09922		RAB34, member RAS oncogene family
ZBTB5	9925	PL-50053	-1.90735	-1.33523	0.0564758	0.602675	-0.226439	0.967817		zinc finger and BTB domain containing 5
SUV39H2	79723	PL-50013	-1.90658	-1.41479	0.0565751	0.602675	-0.109713	0.988078		suppressor of variegation 3-9 homolog 2 (Drosophila)
MYOC	4653	PL-50016	-1.90645	-1.34424	0.056592	0.602675	0.377669	1.05756		myocilin, trabecular meshwork inducible glucocorticoid response
LOC257396	257396	PL-50077	-1.9058	-1.43828	0.0566763	0.60293	-0.220366	0.975451		hypothetical protein LOC257396
METT5D1	196074	PL-50075	-1.90515	-1.45753	0.0567601	0.603502	1.06545	1.12236		methyltransferase 5 domain containing 1
MGC13010	84773	PL-50068	-1.90438	-1.50508	0.0568601	0.603894	-0.851285	0.897676		hypothetical protein MGC13010
NDOR1	27158	PL-50057	-1.90374	-1.77298	0.0569436	0.603894	-1.41377	0.814689		NADPH dependent diflavin oxidoreductase 1
UGT2B10	7365	PL-50051	-1.9036	-1.43226	0.0569618	0.603894	-1.52129	0.814248		UDP glucuronosyltransferase 2 family, polypeptide B10
RPA3	6119	PL-50050	-1.90225	-1.6349	0.057139	0.604072	-0.709633	0.911439		replication protein A3, 14kDa
C3orf21	152002	PL-50074	-1.90221	-1.45962	0.0571442	0.604072	0.197402	1.02114		chromosome 3 open reading frame 21
CDH12	1010	PL-50006	-1.90128	-1.66117	0.0572655	0.604208	-0.0682196	0.99343		cadherin 12, type 2 (N-cadherin 2)
LOC402669	0	PL-50085	-1.90119	-1.61054	0.0572772	0.604208	0.60835	1.0805		similar to GTF2I repeat domain containing 1, isoform 1
LOC401922	0	PL-50088	-1.90084	-1.5635	0.0573228	0.604235	1.30025	1.14835		similar to OPA3 protein; Optic atrophy 3 (Iraqi-Jewish optic atrophy plus)
KNG1	3827	PL-50008	-1.90071	-1.43573	0.0573399	0.604235	0.458082	1.05521		kininogen 1
GRIA2	2891	PL-50016	-1.90044	-1.344	0.0573759	0.604297	-1.69082	0.778056		glutamate receptor, ionotropic, AMPA 2
LOC392749	0	PL-50090	-1.89944	-1.4287	0.0575064	0.604352	1.28324	1.15462		hypothetical LOC392749
ITGB2	3689	PL-50017	-1.89917	-1.34634	0.0575424	0.604352	-0.961939	0.859895		integrin, beta 2 (complement component 3 receptor 3 and 4 subunit)
NUP133	55746	PL-50061	-1.89869	-1.47011	0.0576056	0.604352	-0.14437	0.982116		nucleoporin 133kDa
OGG1	4968	PL-50013	-1.89851	-1.41105	0.0576295	0.604352	0.191705	1.02118		8-oxoguanine DNA glycosylase
PIGX	54965	PL-50060	-1.89842	-1.464	0.0576407	0.604352	1.50908	1.21068		phosphatidylinositol glycan anchor biosynthesis, class X
ZFYVE26	23503	PL-50055	-1.89763	-1.76474	0.0577444	0.605009	-1.43369	0.825244		zinc finger, FYVE domain containing 26
OR1Q1	158131	PL-50074	-1.8974	-1.46162	0.0577755	0.605019	0.449021	1.05089		olfactory receptor, family 1, subfamily Q, member 1
SAMD8	142891	PL-50073	-1.89681	-1.51268	0.057853	0.605229	1.93893	1.27896		sterile alpha motif domain containing 8
OR4A5	81318	PL-50089	-1.89611	-1.57881	0.057945	0.605848	0.354162	1.03882		olfactory receptor, family 4, subfamily A, member 5
MED4	29079	PL-50018	-1.8951	-1.36848	0.0580786	0.606073	-1.4752	0.84213		mediator of RNA polymerase II transcription, subunit 4 homolog (S. cerevisiae)
AIP	9049	PL-50018	-1.89508	-1.36589	0.0580822	0.606073	0.487578	1.05983		aryl hydrocarbon receptor interacting protein
PSCD2	9266	PL-50014	-1.8949	-1.34391	0.0581053	0.606073	1.08063	1.16421		pleckstrin homology, Sec7 and coiled-coil domains 2 (cytohesin-2)
IGFL4	444882	PL-50089	-1.89457	-1.56899	0.0581489	0.606073	0.351901	1.0622		IGF-like family member 4
TNFRSF6B	8771	PL-50051	-1.89438	-1.43068	0.0581751	0.606073	0.481372	1.06482		tumor necrosis factor receptor superfamily, member 6b, decoy
DHX38	9785	PL-50052	-1.89436	-1.40867	0.0581775	0.606073	-0.235251	0.969979		DEAH (Asp-Glu-Ala-His) box polypeptide 38
KRT17	3872	PL-50022	-1.89387	-1.54823	0.0582422	0.606433	-0.557979	0.923423		keratin 17
PARD3B	117583	PL-50006	-1.89287	-1.66404	0.0583754	0.60741	-0.465	0.954623		par-3 partitioning defective 3 homolog B (C. elegans)
GTF2H2	2966	PL-50015	-1.89219	-1.35984	0.0584651	0.607495	0.257578	1.05802		general transcription factor IIH, polypeptide 2, 44kDa
DEFB119	245932	PL-50076	-1.89162	-1.40037	0.0585419	0.607979	1.2811	1.15181		defensin, beta 119
FLJ41481	0	PL-50084	-1.89118	-1.51961	0.0586005	0.608039	0.168315	1.03495		hypothetical gene supported by AK123475
KRT32	3882	PL-50048	-1.89112	-1.38213	0.0586082	0.608039	1.51759	1.24857		keratin 32
ADAMTS15	170689	PL-50012	-1.89021	-1.50131	0.0587296	0.608671	-0.980337	0.887204		ADAM metallopeptidase with thrombospondin type 1 motif, 15
C14orf159	80017	PL-50066	-1.88993	-1.46759	0.0587679	0.608707	-1.76644	0.823332		chromosome 14 open reading frame 159
LOC221344	0	PL-50083	-1.88928	-1.37307	0.0588544	0.608707	2.02539	1.28276		hypothetical LOC221344
LOC387805	0	PL-50087	-1.88868	-1.59955	0.058935	0.608707	-0.528198	0.927371		similar to ARP2/3 complex 21 kDa subunit (p21-ARC) (Actin-related protein 2/3 complex subunit 3)
BCL7B	9275	PL-50006	-1.88803	-1.64968	0.0590218	0.608707	-1.11294	0.894036		B-cell CLL/lymphoma 7B
GSDMDC1	79792	PL-50022	-1.88795	-1.5472	0.0590332	0.608707	-0.570424	0.92985		gasdermin domain containing 1
CCDC85B	11007	PL-50054	-1.8876	-1.74348	0.0590803	0.608707	-1.12041	0.850678		coiled-coil domain containing 85B
PCDHGB5	56101	PL-50061	-1.88736	-1.4648	0.0591122	0.608707	-0.786986	0.901099		protocadherin gamma subfamily B, 5
TMED5	50999	PL-50058	-1.88713	-1.75765	0.0591429	0.608707	-0.843108	0.896988		transmembrane emp24 protein transport domain containing 5
POTE2	445582	PL-50089	-1.88679	-1.57281	0.0591886	0.608707	0.551729	1.05613		protein expressed in prostate, ovary, testis, and placenta 2
DYRK2	8445	PL-50001	-1.88642	-1.46055	0.0592383	0.608707	0.956662	1.09377		dual-specificity tyrosine-(Y)-phosphorylation regulated kinase 2
DGAT2L6	347516	PL-50079	-1.88635	-1.41064	0.0592477	0.608707	0.386319	1.05898		diacylglycerol O-acyltransferase 2-like 6
RANBP10	57610	PL-50063	-1.88606	-1.87086	0.0592865	0.608794	-1.17407	0.848592		RAN binding protein 10
NPHS1	4868	PL-50007	-1.88435	-1.56384	0.0595171	0.609352	0.247707	1.04023		nephrosis 1, congenital, Finnish type (nephrin)
ZNF132	7691	PL-50051	-1.88431	-1.42895	0.0595227	0.609352	-1.17953	0.861546		zinc finger protein 132
TNK2	10188	PL-50001	-1.88351	-1.4504	0.0596312	0.609798	1.15298	1.10685		tyrosine kinase, non-receptor, 2
LTC4S	4056	PL-50022	-1.88332	-1.53824	0.0596573	0.609798	-0.81859	0.901024		leukotriene C4 synthase
MYH13	8735	PL-50007	-1.8818	-1.56068	0.0598635	0.611536	0.183108	1.04024		myosin, heavy chain 13, skeletal muscle
DCTN4	51164	PL-50021	-1.88152	-1.50067	0.0599012	0.611536	0.644403	1.08996		dynactin 4 (p62)
PLEKHO1	51177	PL-50058	-1.88117	-1.75439	0.0599489	0.611536	0.0246293	1.0069		pleckstrin homology domain containing, family O member 1
KIAA0495	57212	PL-50062	-1.88022	-1.61803	0.0600785	0.612237	1.04326	1.14717		KIAA0495
ORC1L	4998	PL-50049	-1.87946	-1.36956	0.0601822	0.612705	1.72694	1.26144		origin recognition complex, subunit 1-like (yeast)
EMCN	51705	PL-50059	-1.87943	-1.75926	0.0601854	0.612705	-1.44501	0.807112		endomucin
ZEB1	6935	PL-50009	-1.87852	-1.33156	0.0603097	0.612798	-0.326393	0.962849		zinc finger E-box binding homeobox 1
SARM1	23098	PL-50055	-1.87851	-1.70811	0.0603114	0.612798	-0.432028	0.934564		sterile alpha and TIR motif containing 1
STAR	6770	PL-50020	-1.8783	-1.45749	0.0603401	0.612798	-0.353334	0.953166		steroidogenic acute regulator
DKFZP434O047	26083	PL-50056	-1.87825	-1.63897	0.060347	0.612798	-0.114357	0.985949		DKFZP434O047 protein
TMCO5	145942	PL-50073	-1.87652	-1.48127	0.0605841	0.613943	0.244619	1.03265		transmembrane and coiled-coil domains 5
RIC8B	55188	PL-50060	-1.87571	-1.45958	0.0606953	0.613943	0.560843	1.07404		resistance to inhibitors of cholinesterase 8 homolog B (C. elegans)
AMTN	401138	PL-50089	-1.87528	-1.57856	0.0607543	0.613943	0.563952	1.05765		amelotin
ENTPD5	957	PL-50012	-1.87507	-1.50443	0.060783	0.613943	0.53795	1.067		ectonucleoside triphosphate diphosphohydrolase 5
LOC401623	0	PL-50089	-1.87386	-1.57227	0.0609496	0.613943	-0.381732	0.956544		similar to LINE-1 reverse transcriptase homolog
ZNF516	9658	PL-50053	-1.87345	-1.35454	0.0610067	0.613943	0.270585	1.04342		zinc finger protein 516
PTPRD	5789	PL-50016	-1.87335	-1.33737	0.0610205	0.613943	-1.58842	0.790204		protein tyrosine phosphatase, receptor type, D
KIAA1602	57701	PL-50063	-1.87233	-1.59335	0.0611611	0.614855	2.32791	1.38807		KIAA1602
TRIM22	10346	PL-50015	-1.87107	-1.35536	0.0613359	0.615827	-0.521205	0.925279		tripartite motif-containing 22
RAD51L3	5892	PL-50013	-1.87103	-1.40574	0.0613411	0.615827	-0.231837	0.974954		RAD51-like 3 (S. cerevisiae)
FKBP3	2287	PL-50014	-1.86869	-1.33842	0.0616656	0.617457	-0.83627	0.887249		FK506 binding protein 3, 25kDa
CXorf38	159013	PL-50074	-1.8666	-1.45055	0.0619578	0.619149	0.0922957	1.00961		chromosome X open reading frame 38
GSPT1	2935	PL-50022	-1.86574	-1.5296	0.0620783	0.619967	-0.0137066	0.997833		G1 to S phase transition 1
UBAP2L	9898	PL-50053	-1.86557	-1.35589	0.0621013	0.619967	-0.947373	0.870771		ubiquitin associated protein 2-like
ZNF28	7576	PL-50051	-1.86529	-1.42309	0.0621403	0.620049	1.10299	1.157		zinc finger protein 28
LOC51149	51149	PL-50058	-1.86449	-1.74841	0.0622528	0.620862	0.806947	1.11438		hypothetical LOC51149
ATP8A2	51761	PL-50013	-1.86016	-1.4032	0.0628631	0.622844	-0.216662	0.976579		ATPase, aminophospholipid transporter-like, Class I, type 8A, member 2
TSHZ3	57616	PL-50063	-1.8601	-1.77241	0.0628719	0.622844	0.810954	1.11644		teashirt family zinc finger 3
PRIMA1	145270	PL-50073	-1.86005	-1.47975	0.0628788	0.622844	0.327928	1.03721		proline rich membrane anchor 1
MR1	3140	PL-50048	-1.86002	-1.3678	0.0628829	0.622844	0.091924	1.01219		major histocompatibility complex, class I-related
MGC45922	284365	PL-50078	-1.85982	-1.3999	0.0629114	0.622844	0.0612471	0.986724		hypothetical gene MGC45922
CCDC111	201973	PL-50076	-1.8593	-1.3734	0.062984	0.622844	-1.21079	0.87519		coiled-coil domain containing 111
TSFM	10102	PL-50053	-1.85888	-1.37183	0.0630439	0.622844	-1.55685	0.794871		Ts translation elongation factor, mitochondrial
DOCK2	1794	PL-50014	-1.85849	-1.33561	0.0630997	0.622844	0.20689	1.02901		dedicator of cytokinesis 2
LOC400657	0	PL-50088	-1.85837	-1.57331	0.0631168	0.622844	-0.825207	0.920284		hypothetical gene supported by BC036588
PLK4	10733	PL-50003	-1.8555	-1.67166	0.0635251	0.624417	-0.523722	0.953555		polo-like kinase 4 (Drosophila)
PEX26	55670	PL-50061	-1.85539	-1.45512	0.0635408	0.624417	-1.10757	0.865343		peroxisome biogenesis factor 26
C1orf177	163747	PL-50075	-1.85539	-1.44335	0.0635409	0.624417	0.762438	1.0833		chromosome 1 open reading frame 177
DKFZp666G057	0	PL-50081	-1.855	-1.39434	0.0635956	0.624649	-1.37735	0.831282		hypothetical protein DKFZp666G057
ZDHHC14	79683	PL-50065	-1.85399	-1.53566	0.0637412	0.625469	-0.324118	0.957982		zinc finger, DHHC-type containing 14
SERTAD3	29946	PL-50057	-1.85369	-1.74447	0.0637832	0.625575	-0.000637543	1.00329		SERTA domain containing 3
MTHFD1L	25902	PL-50056	-1.85158	-1.63062	0.0640865	0.626194	-0.166812	0.978762		methylenetetrahydrofolate dehydrogenase (NADP+ dependent) 1-like
RIOK1	83732	PL-50003	-1.85089	-1.66388	0.0641849	0.626194	0.494196	1.04964		RIO kinase 1 (yeast)
DNAJC14	85406	PL-50021	-1.85078	-1.4849	0.0642013	0.626194	0.104827	1.01587		DnaJ (Hsp40) homolog, subfamily C, member 14
SS18L1	26039	PL-50056	-1.85023	-1.63394	0.0642808	0.626194	-0.123124	0.982361		synovial sarcoma translocation gene on chromosome 18-like 1
POU5F1	5460	PL-50023	-1.84999	-1.46295	0.0643157	0.626194	-0.0154658	0.997688		POU domain, class 5, transcription factor 1
BTNL9	153579	PL-50074	-1.84966	-1.44595	0.0643619	0.626194	-0.735233	0.920168		butyrophilin-like 9
LOC401861	0	PL-50088	-1.84948	-1.56346	0.0643884	0.626194	0.181957	1.02058		hypothetical LOC401861
SEC61A2	55176	PL-50060	-1.84917	-1.44843	0.0644333	0.626194	1.72967	1.2429		Sec61 alpha 2 subunit (S. cerevisiae)
hCG_1657112	0	PL-50082	-1.84902	-1.37137	0.064455	0.626194	-0.407609	0.94511		hCG1657112
CEP63	80254	PL-50066	-1.84892	-1.45877	0.0644692	0.626194	1.13482	1.12613		centrosomal protein 63kDa
STK39	27347	PL-50003	-1.84691	-1.65018	0.0647607	0.627813	0.708244	1.06759		serine threonine kinase 39 (STE20/SPS1 homolog, yeast)
DCXR	51181	PL-50010	-1.84595	-1.46055	0.0648993	0.627903	-0.863892	0.886945		dicarbonyl/L-xylulose reductase
LOC401006	0	PL-50084	-1.8458	-1.54387	0.0649218	0.627903	-1.15792	0.854485		hypothetical gene supported by AK093281
LOC402253	0	PL-50085	-1.84569	-1.58734	0.0649374	0.627903	2.74751	1.41093		similar to FLJ40113 protein
HPCAL1	3241	PL-50006	-1.84517	-1.60779	0.0650128	0.627903	1.68752	1.18329		hippocalcin-like 1
IL1R2	7850	PL-50017	-1.8442	-1.3281	0.0651546	0.627903	-0.14668	0.977422		interleukin 1 receptor, type II
LOC388519	0	PL-50088	-1.84384	-1.57445	0.0652064	0.627903	0.200638	1.02421		similar to 40S ribosomal protein S16
KCNQ5	56479	PL-50022	-1.84379	-1.5249	0.0652136	0.627903	-0.264654	0.964148		potassium voltage-gated channel, KQT-like subfamily, member 5
CCR8	1237	PL-50004	-1.84276	-1.63169	0.0653642	0.627903	1.37725	1.15171		chemokine (C-C motif) receptor 8
PCNT	5116	PL-50049	-1.84267	-1.35906	0.0653778	0.627903	0.557656	1.08288		pericentrin (kendrin)
THAP5	168451	PL-50075	-1.84248	-1.43987	0.0654045	0.627903	-0.205676	0.978345		THAP domain containing 5
EFHC2	80258	PL-50066	-1.84232	-1.45826	0.0654289	0.627903	-0.297805	0.971267		EF-hand domain (C-terminal) containing 2
EME1	146956	PL-50073	-1.84191	-1.49806	0.0654888	0.627903	0.507234	1.06799		essential meiotic endonuclease 1 homolog 1 (S. pombe)
EGFL9	65989	PL-50064	-1.84154	-1.50632	0.0655432	0.627903	-0.314435	0.95932		EGF-like-domain, multiple 9
XRRA1	143570	PL-50073	-1.84117	-1.49772	0.0655962	0.627903	0.848662	1.11392		X-ray radiation resistance associated 1
CYP2C19	1557	PL-50012	-1.84106	-1.48457	0.0656132	0.627903	-0.493482	0.941926		cytochrome P450, family 2, subfamily C, polypeptide 19
HNRPC	3183	PL-50048	-1.84058	-1.3783	0.0656834	0.628012	0.0868286	1.01234		heterogeneous nuclear ribonucleoprotein C (C1/C2)
SF3B4	10262	PL-50053	-1.83965	-1.35807	0.0658199	0.628529	2.39384	1.41788		splicing factor 3b, subunit 4, 49kDa
ASTL	431705	PL-50089	-1.83899	-1.55059	0.0659159	0.628529	1.1326	1.13338		astacin-like metallo-endopeptidase (M12 family)
WDR27	253769	PL-50076	-1.83848	-1.36907	0.0659912	0.628529	-0.761635	0.920555		WD repeat domain 27
POLR2C	5432	PL-50049	-1.83791	-1.35436	0.0660755	0.629034	-1.01826	0.87162		polymerase (RNA) II (DNA directed) polypeptide C, 33kDa
GCNT3	9245	PL-50052	-1.83759	-1.38068	0.0661232	0.629034	-0.71999	0.917106		glucosaminyl (N-acetyl) transferase 3, mucin type
LOC205251	205251	PL-50076	-1.83727	-1.38822	0.0661701	0.629034	0.822068	1.09505		LOC205251
ZNF324	25799	PL-50056	-1.83525	-1.60509	0.0664693	0.630395	0.365151	1.04612		zinc finger protein 324
SUPT5H	6829	PL-50024	-1.83419	-1.47575	0.0666256	0.630984	-0.888021	0.874446		suppressor of Ty 5 homolog (S. cerevisiae)
KRTAP9-2	83899	PL-50067	-1.83315	-1.49188	0.0667807	0.631712	-0.00411875	0.999339		keratin associated protein 9-2
EIF2A	83939	PL-50067	-1.83309	-1.48364	0.0667892	0.631712	-0.285444	0.9645		eukaryotic translation initiation factor 2A, 65kDa
FLJ42953	400892	PL-50081	-1.83304	-1.389	0.0667967	0.631712	-1.14219	0.856025		FLJ42953 protein
C6orf47	57827	PL-50063	-1.83279	-1.79408	0.0668337	0.631764	-1.07698	0.860069		chromosome 6 open reading frame 47
ESRRA	2101	PL-50018	-1.83149	-1.34822	0.0670274	0.633298	0.481116	1.05478		estrogen-related receptor alpha
GAL3ST3	89792	PL-50069	-1.83	-1.47254	0.0672504	0.634345	-0.956041	0.893435		galactose-3-O-sulfotransferase 3
DDHD2	23259	PL-50055	-1.82969	-1.70676	0.067296	0.634345	1.22237	1.16901		DDHD domain containing 2
CCDC127	133957	PL-50072	-1.82848	-1.45598	0.0674781	0.635428	-1.47622	0.830224		coiled-coil domain containing 127
ALKBH1	8846	PL-50020	-1.82774	-1.44401	0.067589	0.635434	0.655357	1.09298		alkB, alkylation repair homolog 1 (E. coli)
QKI	9444	PL-50052	-1.82766	-1.3925	0.0676011	0.635434	-0.214809	0.975131		quaking homolog, KH domain RNA binding (mouse)
SPRR1B	6699	PL-50050	-1.82671	-1.60081	0.0677438	0.635881	-0.00396978	0.999696		small proline-rich protein 1B (cornifin)
RAE1	8480	PL-50051	-1.82642	-1.41281	0.0677866	0.635881	-1.86235	0.78216		RAE1 RNA export 1 homolog (S. pombe)
KIAA1522	57648	PL-50063	-1.82589	-1.68614	0.0678667	0.635881	0.916104	1.13586		KIAA1522
NUP62	23636	PL-50081	-1.82582	-1.38711	0.0678769	0.635881	-0.749517	0.904181		nucleoporin 62kDa
TNRC6C	57690	PL-50063	-1.82568	-1.68073	0.0678988	0.635881	-0.683753	0.910942		trinucleotide repeat containing 6C
PAGE5	90737	PL-50069	-1.82563	-1.46696	0.0679056	0.635881	-0.908301	0.898051		P antigen family, member 5 (prostate associated)
C13orf1	57213	PL-50062	-1.82545	-1.68191	0.0679333	0.635881	1.12107	1.15684		chromosome 13 open reading frame 1
CCDC43	124808	PL-50071	-1.82495	-1.42327	0.0680087	0.635972	-0.910152	0.902061		coiled-coil domain containing 43
HIST1H3D	8351	PL-50022	-1.82476	-1.52397	0.068038	0.635972	-0.0696064	1.00011		histone cluster 1, H3d
OPN1SW	611	PL-50005	-1.82329	-1.63719	0.0682598	0.637286	2.58179	1.27104		opsin 1 (cone pigments), short-wave-sensitive (color blindness, tritan)
ADFP	123	PL-50047	-1.82327	-1.54764	0.0682625	0.637286	0.0274885	1.00338		adipose differentiation-related protein
DERL1	79139	PL-50064	-1.8232	-1.53383	0.0682736	0.637286	0.15167	1.01651		Der1-like domain family, member 1
POLE4	56655	PL-50062	-1.8225	-1.57482	0.0683794	0.637682	0.264135	1.03959		polymerase (DNA-directed), epsilon 4 (p12 subunit)
ANXA4	307	PL-50008	-1.82051	-1.41398	0.0686817	0.638428	-1.6028	0.828981		annexin A4
PIP5K1A	8394	PL-50002	-1.82015	-1.61709	0.0687354	0.638632	-0.267532	0.979		phosphatidylinositol-4-phosphate 5-kinase, type I, alpha
SGPP2	130367	PL-50072	-1.81948	-1.45358	0.0688376	0.639286	-1.35332	0.845698		sphingosine-1-phosphate phosphotase 2
DPH5	51611	PL-50059	-1.81772	-1.73266	0.0691065	0.640938	1.08346	1.1372		DPH5 homolog (S. cerevisiae)
NEU2	4759	PL-50049	-1.81769	-1.34934	0.0691111	0.640938	0.71075	1.10113		sialidase 2 (cytosolic sialidase)
GALK2	2585	PL-50001	-1.817	-1.4454	0.0692175	0.641084	3.98012	1.43405		galactokinase 2
C11orf69	120196	PL-50071	-1.81644	-1.40892	0.0693035	0.641084	-0.566289	0.937132		chromosome 11 open reading frame 69
MTMR10	54893	PL-50060	-1.81627	-1.44337	0.069329	0.641084	-0.417759	0.950286		myotubularin related protein 10
PKD1L2	114780	PL-50069	-1.81569	-1.46849	0.0694174	0.641412	0.651407	1.07968		polycystic kidney disease 1-like 2
GAK	2580	PL-50001	-1.81478	-1.44223	0.0695578	0.642118	1.06057	1.0986		cyclin G associated kinase
TNNI2	7136	PL-50012	-1.8143	-1.47012	0.0696318	0.642507	0.225903	1.02688		troponin I type 2 (skeletal, fast)
KLK14	43847	PL-50058	-1.8133	-1.72023	0.0697853	0.643038	-1.35385	0.840919		kallikrein-related peptidase 14
MAP1LC3C	440738	PL-50089	-1.81305	-1.54072	0.0698237	0.643097	0.389194	1.05167		microtubule-associated protein 1 light chain 3 gamma
C21orf56	84221	PL-50067	-1.81259	-1.48268	0.0698958	0.643466	-0.958593	0.884569		chromosome 21 open reading frame 56
FLRT3	23767	PL-50056	-1.81184	-1.62516	0.0700106	0.643485	-0.571711	0.927686		fibronectin leucine rich transmembrane protein 3
MAGEA2B	266740	PL-50077	-1.81174	-1.4121	0.0700258	0.643485	-0.125139	0.986797		melanoma antigen family A, 2B
CPNE6	9362	PL-50052	-1.81027	-1.39036	0.0702539	0.644196	-1.31457	0.848222		copine VI (neuronal)
RHBDD3	25807	PL-50056	-1.81013	-1.60539	0.0702749	0.644196	1.59955	1.23619		rhomboid domain containing 3
CHSY1	22856	PL-50054	-1.80999	-1.70445	0.0702973	0.644196	-0.940914	0.873933		carbohydrate (chondroitin) synthase 1
H1F0	3005	PL-50006	-1.80974	-1.60293	0.0703367	0.644196	1.8256	1.20091		H1 histone family, member 0
FLJ46836	401554	PL-50081	-1.80959	-1.38314	0.0703596	0.644196	-0.694285	0.910099		FLJ46836 protein
TRPS1	7227	PL-50010	-1.80926	-1.43729	0.070411	0.6442	-0.671389	0.915674		trichorhinophalangeal syndrome I
PAICS	10606	PL-50023	-1.80791	-1.44929	0.0706206	0.6442	1.28915	1.19119		phosphoribosylaminoimidazole carboxylase, phosphoribosylaminoimidazole succinocarboxamide synthetase
GABRR1	2569	PL-50018	-1.80754	-1.35235	0.0706776	0.6442	1.60059	1.21247		gamma-aminobutyric acid (GABA) receptor, rho 1
LOC401624	0	PL-50089	-1.80754	-1.55317	0.0706785	0.6442	0.971417	1.11257		similar to CXYorf1-related protein
MCF2L	23263	PL-50055	-1.80717	-1.66808	0.0707362	0.6442	2.16234	1.33065		MCF.2 cell line derived transforming sequence-like
STAU2	27067	PL-50057	-1.80713	-1.72806	0.0707419	0.6442	-1.4532	0.809516		staufen, RNA binding protein, homolog 2 (Drosophila)
C20orf96	140680	PL-50072	-1.80695	-1.44136	0.0707694	0.6442	-1.09174	0.874052		chromosome 20 open reading frame 96
PDE6G	5148	PL-50014	-1.80683	-1.32533	0.0707893	0.6442	-0.25169	0.976763		phosphodiesterase 6G, cGMP-specific, rod, gamma
OSBPL1A	114876	PL-50007	-1.80673	-1.53478	0.0708039	0.6442	0.682359	1.09393		oxysterol binding protein-like 1A
TNFRSF9	3604	PL-50016	-1.8065	-1.3243	0.07084	0.6442	0.538129	1.0841		tumor necrosis factor receptor superfamily, member 9
C3orf60	25915	PL-50056	-1.8065	-1.61532	0.0708406	0.6442	0.4118	1.05996		chromosome 3 open reading frame 60
ASB12	142689	PL-50073	-1.80622	-1.47296	0.0708846	0.644309	0.506675	1.0631		ankyrin repeat and SOCS box-containing 12
SYNGR1	9145	PL-50052	-1.80569	-1.38867	0.0709663	0.644608	1.37123	1.18793		synaptogyrin 1
OR5U1	442191	PL-50089	-1.8056	-1.53102	0.0709816	0.644608	-0.0722742	1.00554		olfactory receptor, family 5, subfamily U, member 1
DDX18	8886	PL-50012	-1.80534	-1.48595	0.0710212	0.644676	-1.61826	0.825066		DEAD (Asp-Glu-Ala-Asp) box polypeptide 18
HLA-DRB4	3126	PL-50048	-1.80466	-1.37401	0.0711277	0.645351	-0.801959	0.889587		major histocompatibility complex, class II, DR beta 4
SNRPD3	6634	PL-50050	-1.80425	-1.59054	0.0711927	0.64565	0.414338	1.05702		small nuclear ribonucleoprotein D3 polypeptide 18kDa
SPSB3	90864	PL-50070	-1.80317	-1.45405	0.0713621	0.645743	-0.962556	0.901933		splA/ryanodine receptor domain and SOCS box containing 3
DKFZP547L112	81787	PL-50066	-1.80302	-1.44086	0.0713844	0.645743	0.618186	1.06898		hypothetical protein DKFZp547L112
KRT5	3852	PL-50019	-1.80295	-1.45814	0.0713966	0.645743	0.109859	1.01791		keratin 5 (epidermolysis bullosa simplex, Dowling-Meara/Kobner/Weber-Cockayne types)
IGF2R	3482	PL-50023	-1.80257	-1.44015	0.071456	0.645743	1.09546	1.15535		insulin-like growth factor 2 receptor
LOC388823	0	PL-50088	-1.80238	-1.54047	0.0714853	0.645743	0.370729	1.03722		hypothetical LOC388823
C1orf71	163882	PL-50075	-1.80192	-1.42843	0.0715582	0.64605	0.0662276	1.0063		chromosome 1 open reading frame 71
GAGE5	2577	PL-50048	-1.80062	-1.3703	0.0717623	0.646444	-1.59272	0.79326		G antigen 5
NPHP3	27031	PL-50057	-1.80041	-1.71568	0.0717961	0.646444	-1.58362	0.793217		nephronophthisis 3 (adolescent)
SLC35B2	347734	PL-50079	-1.79975	-1.39015	0.0718995	0.646444	-0.4923	0.936782		solute carrier family 35, member B2
RNF125	54941	PL-50060	-1.79971	-1.4349	0.0719057	0.646444	1.39521	1.18931		ring finger protein 125
DKFZp686I15217	401232	PL-50081	-1.79903	-1.38058	0.0720139	0.646444	-0.868845	0.889814		hypothetical protein DKFZp686I15217
CDC20	991	PL-50021	-1.79896	-1.4642	0.0720254	0.646444	-0.858893	0.884826		cell division cycle 20 homolog (S. cerevisiae)
AAAS	8086	PL-50020	-1.79882	-1.43345	0.0720468	0.646444	-0.561058	0.926609		achalasia, adrenocortical insufficiency, alacrimia (Allgrove, triple-A)
MRPS22	56945	PL-50062	-1.79862	-1.57602	0.0720787	0.646444	0.234134	1.03896		mitochondrial ribosomal protein S22
IQCC	55721	PL-50061	-1.79835	-1.44191	0.0721215	0.646444	-0.466742	0.939733		IQ motif containing C
F13A1	2162	PL-50021	-1.79801	-1.44433	0.0721758	0.646444	0.93177	1.13323		coagulation factor XIII, A1 polypeptide
PROKR1	10887	PL-50004	-1.79798	-1.60883	0.0721805	0.646444	-0.446407	0.955441		prokineticin receptor 1
B4GALNT4	338707	PL-50079	-1.79777	-1.38702	0.0722131	0.646448	0.109536	1.01712		beta-1,4-N-acetyl-galactosaminyl transferase 4
RPIP8	10900	PL-50024	-1.79701	-1.46301	0.0723345	0.647032	-0.93901	0.869138		RaP2 interacting protein 8
CHORDC1	26973	PL-50057	-1.79692	-1.7066	0.0723482	0.647032	-0.848606	0.885485		cysteine and histidine-rich domain (CHORD)-containing 1
ANKRD42	338699	PL-50079	-1.79633	-1.38661	0.0724425	0.647349	0.0457112	0.993629		ankyrin repeat domain 42
DHX15	1665	PL-50047	-1.79467	-1.54739	0.072706	0.648263	-0.93587	0.86582		DEAH (Asp-Glu-Ala-His) box polypeptide 15
NRBP2	340371	PL-50002	-1.7944	-1.6066	0.0727488	0.648357	0.786866	1.0721		nuclear receptor binding protein 2
YKT6	10652	PL-50053	-1.79406	-1.32426	0.0728043	0.648564	0.63692	1.10418		YKT6 v-SNARE homolog (S. cerevisiae)
COL9A3	1299	PL-50018	-1.79354	-1.34706	0.0728872	0.648887	-0.487311	0.94094		collagen, type IX, alpha 3
CLK3	1198	PL-50001	-1.79328	-1.43276	0.0729276	0.648887	-1.01559	0.910022		CDC-like kinase 3
ST8SIA5	29906	PL-50057	-1.79322	-1.71037	0.0729373	0.648887	0.131205	1.02128		ST8 alpha-N-acetyl-neuraminide alpha-2,8-sialyltransferase 5
ATXN2	6311	PL-50024	-1.79237	-1.46284	0.073074	0.649161	-0.713456	0.900436		ataxin 2
FLJ40504	284085	PL-50078	-1.79194	-1.37686	0.0731427	0.649161	0.709468	1.18604		hypothetical protein FLJ40504
LOC400590	0	PL-50088	-1.79134	-1.55433	0.0732382	0.649161	0.039064	1.00334		hypothetical LOC400590
LOC340947	0	PL-50083	-1.78944	-1.34719	0.0735437	0.649917	-0.548896	0.935235		similar to eukaryotic translation initiation factor 3, subunit 6 interacting protein
LOC374395	374395	PL-50080	-1.78943	-1.36708	0.0735463	0.649917	-0.200722	0.971783		similar to RIKEN cDNA 1810059G22
SLC12A4	6560	PL-50050	-1.78935	-1.58641	0.0735577	0.649917	-0.817568	0.897832		solute carrier family 12 (potassium/chloride transporters), member 4
COMTD1	118881	PL-50071	-1.78911	-1.41379	0.073597	0.649917	-0.31199	0.965388		catechol-O-methyltransferase domain containing 1
LOC400451	400451	PL-50080	-1.78768	-1.35602	0.073827	0.649917	1.91111	1.27412		hypothetical gene supported by AK075564; BC060873
AFAP1L1	134265	PL-50072	-1.78766	-1.44501	0.0738301	0.649917	0.828006	1.11778		actin filament associated protein 1-like 1
PIGL	9487	PL-50052	-1.78741	-1.38098	0.0738711	0.649917	-2.64608	0.718023		phosphatidylinositol glycan anchor biosynthesis, class L
FCRL3	115352	PL-50016	-1.78723	-1.31599	0.0739009	0.649917	-1.06067	0.854932		Fc receptor-like 3
GRIN2C	2905	PL-50022	-1.78605	-1.51251	0.0740916	0.649917	-0.531074	0.929361		glutamate receptor, ionotropic, N-methyl D-aspartate 2C
ADAMTS10	81794	PL-50012	-1.78595	-1.46447	0.0741067	0.649917	0.0643668	1.01189		ADAM metallopeptidase with thrombospondin type 1 motif, 10
AP3B1	8546	PL-50019	-1.78536	-1.40782	0.0742026	0.649917	0.935982	1.13882		adaptor-related protein complex 3, beta 1 subunit
SACS	26278	PL-50024	-1.78518	-1.45635	0.0742316	0.649917	-0.679465	0.906148		spastic ataxia of Charlevoix-Saguenay (sacsin)
SPINK7	84651	PL-50068	-1.78518	-1.46552	0.0742326	0.649917	-0.76159	0.911126		serine peptidase inhibitor, Kazal type 7 (putative)
OR7E156P	283491	PL-50077	-1.78497	-1.39951	0.0742658	0.649917	0.204526	1.02308		olfactory receptor, family 7, subfamily E, member 156 pseudogene
MUPCDH	53841	PL-50059	-1.78494	-1.72306	0.0742704	0.649917	-0.821933	0.894403		mucin-like protocadherin
DIRC2	84925	PL-50021	-1.78481	-1.47069	0.0742924	0.649917	0.680256	1.10677		disrupted in renal carcinoma 2
LRP10	26020	PL-50022	-1.7845	-1.50566	0.0743424	0.649917	0.31901	1.04193		low density lipoprotein receptor-related protein 10
LOC401732	0	PL-50087	-1.78436	-1.55742	0.0743648	0.649917	-0.0269495	0.996273		similar to Hypothetical protein CBG23155
C3orf25	90288	PL-50069	-1.78409	-1.45086	0.0744086	0.649917	-1.15859	0.8734		chromosome 3 open reading frame 25
LMBR1	64327	PL-50021	-1.78408	-1.45191	0.0744108	0.649917	0.814986	1.11983		limb region 1 homolog (mouse)
PODNL1	79883	PL-50065	-1.78368	-1.50962	0.0744751	0.649984	-1.58218	0.821051		podocan-like 1
C4B	721	PL-50021	-1.78315	-1.46048	0.0745622	0.650392	-0.78348	0.893027		complement component 4B (Childo blood group)
CGB5	93659	PL-50021	-1.7827	-1.45066	0.0746356	0.65075	-0.685912	0.909372		chorionic gonadotropin, beta polypeptide 5
LOC255654	255654	PL-50077	-1.78203	-1.40349	0.0747446	0.651418	1.51585	1.1876		hypothetical protein LOC255654
CNKSR1	10256	PL-50001	-1.7816	-1.43087	0.0748139	0.651457	-0.434371	0.96074		connector enhancer of kinase suppressor of Ras 1
LOC400092	0	PL-50087	-1.77858	-1.56215	0.0753081	0.654061	-0.100249	0.987862		hypothetical LOC400092
KIAA1614	57710	PL-50063	-1.77751	-1.58891	0.0754846	0.654463	-0.493612	0.930807		KIAA1614
MYBPC2	4606	PL-50049	-1.77688	-1.34067	0.0755884	0.65508	-0.598307	0.921143		myosin binding protein C, fast type
PHF3	23469	PL-50081	-1.77621	-1.37488	0.0756975	0.655744	-0.41352	0.947194		PHD finger protein 3
LOC392843	0	PL-50086	-1.7753	-1.48991	0.075849	0.65659	1.42911	1.16501		similar to IQ motif containing with AAA domain
STAT3	6774	PL-50024	-1.77513	-1.45958	0.0758772	0.65659	-0.139656	0.979656		signal transducer and activator of transcription 3 (acute-phase response factor)
ENPP4	22875	PL-50010	-1.77429	-1.42688	0.0760159	0.657368	1.30691	1.18661		ectonucleotide pyrophosphatase/phosphodiesterase 4 (putative function)
HK1	3098	PL-50001	-1.77303	-1.42593	0.0762236	0.657508	-0.385377	0.967241		hexokinase 1
STK33	65975	PL-50003	-1.77288	-1.62984	0.0762481	0.657508	1.08282	1.10257		serine/threonine kinase 33
HNRPD	3184	PL-50006	-1.77268	-1.58817	0.0762825	0.657508	2.15146	1.23911		heterogeneous nuclear ribonucleoprotein D (AU-rich element RNA binding protein 1, 37kDa)
YTHDC2	64848	PL-50064	-1.77226	-1.50534	0.0763522	0.657526	-2.00245	0.768932		YTH domain containing 2
CHRNA10	57053	PL-50018	-1.7719	-1.34683	0.0764116	0.657526	0.406394	1.05295		cholinergic receptor, nicotinic, alpha 10
TEAD4	7004	PL-50012	-1.77091	-1.45593	0.0765763	0.658533	-0.753867	0.916083		TEA domain family member 4
SPINK5L3	153218	PL-50074	-1.76985	-1.41965	0.0767516	0.658938	0.45816	1.0535		serine PI Kazal type 5-like 3
ANKRD10	55608	PL-50061	-1.76983	-1.43359	0.0767559	0.658938	-0.186685	0.975821		ankyrin repeat domain 10
C6orf168	84553	PL-50068	-1.76938	-1.46308	0.076831	0.658938	1.4012	1.19648		chromosome 6 open reading frame 168
FEZ2	9637	PL-50052	-1.76931	-1.37444	0.0768419	0.658938	-0.985559	0.881556		fasciculation and elongation protein zeta 2 (zygin II)
KIAA1772	80000	PL-50066	-1.76872	-1.43193	0.0769407	0.658938	-0.971664	0.898309		KIAA1772
LHCGR	3973	PL-50004	-1.76866	-1.60016	0.0769512	0.658938	-0.268722	0.972781		luteinizing hormone/choriogonadotropin receptor
ISG20L2	81875	PL-50066	-1.76762	-1.4343	0.0771236	0.659778	0.67961	1.07222		interferon stimulated exonuclease gene 20kDa-like 2
IGHMBP2	3508	PL-50013	-1.76733	-1.37858	0.077173	0.659778	0.442443	1.04961		immunoglobulin mu binding protein 2
MAPKAPK3	7867	PL-50002	-1.76729	-1.56813	0.0771805	0.659778	-1.62444	0.869332		mitogen-activated protein kinase-activated protein kinase 3
HIGD1B	51751	PL-50059	-1.76687	-1.71233	0.0772507	0.660098	-0.850576	0.894793		HIG1 domain family, member 1B
CXCR4	7852	PL-50004	-1.76435	-1.59368	0.0776736	0.662305	0.703661	1.07473		chemokine (C-X-C motif) receptor 4
ZNF266	10781	PL-50054	-1.76404	-1.68545	0.0777248	0.662305	-0.468617	0.928995		zinc finger protein 266
CRYBB3	1417	PL-50018	-1.76395	-1.34338	0.0777397	0.662305	0.364502	1.04981		crystallin, beta B3
CLIP2	7461	PL-50021	-1.76212	-1.4335	0.0780483	0.663322	0.170123	1.01855		CAP-GLY domain containing linker protein 2
LOC285484	285484	PL-50078	-1.76207	-1.36502	0.078057	0.663322	0.294929	1.05914		hypothetical protein LOC285484
H1FNT	341567	PL-50079	-1.76168	-1.3771	0.078123	0.663531	-1.07777	0.867993		H1 histone family, member N, testis-specific
FAM3A	60343	PL-50063	-1.76111	-1.48353	0.0782201	0.663867	0.904721	1.12771		family with sequence similarity 3, member A
LUZP2	338645	PL-50079	-1.76019	-1.37864	0.0783749	0.6649	0.150617	1.00307		leucine zipper protein 2
GABBR2	9568	PL-50004	-1.75901	-1.59643	0.0785752	0.665529	0.141333	1.01461		gamma-aminobutyric acid (GABA) B receptor, 2
SMC6	79677	PL-50065	-1.75898	-1.49569	0.0785815	0.665529	1.89263	1.27194		structural maintenance of chromosomes 6
CUEDC1	404093	PL-50081	-1.75807	-1.37038	0.0787355	0.666064	-0.784224	0.898964		CUE domain containing 1
ACP5	54	PL-50015	-1.75642	-1.32163	0.0790161	0.667028	0.55759	1.07211		acid phosphatase 5, tartrate resistant
PLEKHG3	26030	PL-50056	-1.75638	-1.5931	0.0790239	0.667028	-0.0513113	0.993718		pleckstrin homology domain containing, family G (with RhoGef domain) member 3
NOTCH3	4854	PL-50018	-1.75594	-1.33919	0.0790992	0.667254	1.98791	1.2721		Notch homolog 3 (Drosophila)
ATP6AP1	537	PL-50047	-1.75544	-1.52871	0.0791834	0.667254	0.243669	1.03794		ATPase, H+ transporting, lysosomal accessory protein 1
PDAP1	11333	PL-50023	-1.75514	-1.41747	0.0792354	0.667413	-0.737897	0.905152		PDGFA associated protein 1
SERAC1	84947	PL-50068	-1.75478	-1.45006	0.0792969	0.667461	0.571944	1.07683		serine active site containing 1
TTF1	7270	PL-50010	-1.7522	-1.4227	0.0797395	0.669695	1.8197	1.26727		transcription termination factor, RNA polymerase I
PIK3CG	5294	PL-50005	-1.75149	-1.58945	0.079861	0.6697	-0.842046	0.915813		phosphoinositide-3-kinase, catalytic, gamma polypeptide
NOB1	28987	PL-50057	-1.75142	-1.68831	0.079874	0.6697	-0.953704	0.871572		NIN1/RPN12 binding protein 1 homolog (S. cerevisiae)
PEMT	10400	PL-50053	-1.75137	-1.33199	0.0798817	0.6697	-1.3385	0.815321		phosphatidylethanolamine N-methyltransferase
C2orf49	79074	PL-50064	-1.75103	-1.49904	0.0799399	0.6697	-0.905535	0.888124		chromosome 2 open reading frame 49
SYTL5	94122	PL-50069	-1.74999	-1.4483	0.0801195	0.670366	0.0668468	1.00879		synaptotagmin-like 5
ZNF395	55893	PL-50007	-1.74917	-1.51119	0.0802613	0.670715	-1.72952	0.786946		zinc finger protein 395
LOC389767	0	PL-50086	-1.74848	-1.46835	0.0803813	0.67105	0.15677	1.01446		hypothetical LOC389767
KCNJ6	3763	PL-50004	-1.74836	-1.5806	0.0804014	0.67105	0.141873	1.01473		potassium inwardly-rectifying channel, subfamily J, member 6
CACNA2D4	93589	PL-50070	-1.7476	-1.43645	0.0805337	0.671767	0.0772978	1.00896		calcium channel, voltage-dependent, alpha 2/delta subunit 4
RTP3	83597	PL-50067	-1.74729	-1.46288	0.0805876	0.671767	0.39709	1.05167		receptor (chemosensory) transporter protein 3
CPEB4	80315	PL-50066	-1.74603	-1.43455	0.080805	0.671948	-1.12102	0.885082		cytoplasmic polyadenylation element binding protein 4
NDEL1	81565	PL-50023	-1.74583	-1.43105	0.0808412	0.671948	-0.742288	0.902789		nudE nuclear distribution gene E homolog (A. nidulans)-like 1
B3GALT2	8707	PL-50051	-1.74562	-1.39317	0.0808767	0.671948	1.68061	1.24852		UDP-Gal:betaGlcNAc beta 1,3-galactosyltransferase, polypeptide 2
OR3A3	8392	PL-50005	-1.74558	-1.5995	0.0808841	0.671948	0.0402414	1.00181		olfactory receptor, family 3, subfamily A, member 3
SLC16A5	9121	PL-50052	-1.7451	-1.37576	0.080967	0.672036	1.71969	1.24429		solute carrier family 16, member 5 (monocarboxylic acid transporter 6)
LOC285713	285713	PL-50078	-1.74456	-1.35194	0.0810619	0.672059	-1.64205	0.689391		hypothetical protein LOC285713
LOC389665	0	PL-50086	-1.7445	-1.4738	0.0810728	0.672059	1.34931	1.17037		hypothetical LOC389665
ZNF575	284346	PL-50078	-1.74396	-1.34986	0.0811657	0.672059	1.44964	1.40208		zinc finger protein 575
MAGEC3	139081	PL-50022	-1.74356	-1.49537	0.0812354	0.672059	1.07563	1.16141		melanoma antigen family C, 3
LOC390956	0	PL-50088	-1.74339	-1.52144	0.0812652	0.672059	0.497886	1.05389		similar to peptidylprolyl isomerase A isoform 1
IQSEC1	9922	PL-50053	-1.74326	-1.32574	0.0812889	0.672059	0.771837	1.11309		IQ motif and Sec7 domain 1
DDX6	1656	PL-50012	-1.74324	-1.45948	0.0812912	0.672059	-0.357798	0.956885		DEAD (Asp-Glu-Ala-Asp) box polypeptide 6
MMP10	4319	PL-50013	-1.74262	-1.37413	0.0814007	0.672501	-0.139536	0.984842		matrix metallopeptidase 10 (stromelysin 2)
NXPH4	11247	PL-50054	-1.74243	-1.66397	0.0814339	0.672501	-0.792499	0.890312		neurexophilin 4
DKFZp434K1815	222229	PL-50076	-1.74217	-1.3447	0.0814784	0.672501	-1.17501	0.879807		hypothetical protein DKFZp434K1815
LMLN	89782	PL-50011	-1.74168	-1.40051	0.0815649	0.672509	-0.709075	0.920962		leishmanolysin-like (metallopeptidase M8 family)
ADAMTS13	11093	PL-50014	-1.74146	-1.31188	0.0816024	0.672509	-0.741914	0.888243		ADAM metallopeptidase with thrombospondin type 1 motif, 13
PCDH11X	27328	PL-50007	-1.74121	-1.50984	0.0816467	0.672509	0.622944	1.09442		protocadherin 11 X-linked
MMP14	4323	PL-50023	-1.74028	-1.42616	0.0818091	0.67283	0.0844784	1.00986		matrix metallopeptidase 14 (membrane-inserted)
DHFRP1	1720	PL-50021	-1.73938	-1.44872	0.0819681	0.672951	0.730044	1.10264		dihydrofolate reductase pseudogene 1
NTF3	4908	PL-50018	-1.73836	-1.33639	0.0821474	0.673825	-0.00454623	0.999418		neurotrophin 3
NHEDC1	150159	PL-50074	-1.7382	-1.41003	0.0821751	0.673825	-0.257139	0.970931		Na+/H+ exchanger domain containing 1
MGC16824	57020	PL-50062	-1.73673	-1.55415	0.0824346	0.675092	-0.753761	0.905258		esophageal cancer associated protein
LOC400621	0	PL-50088	-1.73653	-1.5219	0.0824704	0.675092	0.0128551	0.99289		hypothetical LOC400621
SNAG1	112574	PL-50069	-1.73553	-1.43151	0.0826469	0.675765	0.941394	1.11575		sorting nexin associated golgi protein 1
FBXL10	84678	PL-50068	-1.73509	-1.45925	0.0827256	0.676134	-0.480306	0.954508		F-box and leucine-rich repeat protein 10
FLJ23867	200058	PL-50075	-1.73442	-1.40937	0.0828436	0.676237	-0.211472	0.978341		hypothetical protein FLJ23867
LOC389441	0	PL-50085	-1.73414	-1.54373	0.0828936	0.676237	-0.402826	0.951062		hypothetical LOC389441
LOC392531	0	PL-50089	-1.73407	-1.51597	0.0829064	0.676237	1.18839	1.14984		similar to chromosome 14 open reading frame 87
PEX5L	51555	PL-50058	-1.73294	-1.67899	0.083107	0.676673	-0.518173	0.934785		peroxisomal biogenesis factor 5-like
LOC285733	285733	PL-50078	-1.7327	-1.36584	0.0831488	0.676673	-1.47383	0.715555		hypothetical protein LOC285733
CENPI	2491	PL-50048	-1.73247	-1.34841	0.0831898	0.676673	-0.95778	0.870298		centromere protein I
LOC389452	0	PL-50085	-1.73235	-1.54405	0.0832109	0.676673	0.179773	1.02075		hypothetical LOC389452
FAM48B2	0	PL-50082	-1.73235	-1.34725	0.0832115	0.676673	0.757269	1.11361		family with sequence similarity 48, member B2
NADK	65220	PL-50001	-1.73152	-1.41448	0.0833595	0.676673	0.357935	1.03762		NAD kinase
PARP2	10038	PL-50012	-1.73019	-1.44374	0.0835957	0.677993	-0.539925	0.941464		poly (ADP-ribose) polymerase family, member 2
EMID1	129080	PL-50072	-1.73002	-1.42768	0.0836275	0.677993	0.575846	1.07497		EMI domain containing 1
LOC402388	0	PL-50089	-1.72968	-1.51602	0.0836871	0.678203	1.859	1.26938		similar to hydroxymethylpterin pyrophosphokinase-dihydropteroate synthetase
C1orf149	64769	PL-50064	-1.72916	-1.48138	0.08378	0.678352	1.31454	1.19034		chromosome 1 open reading frame 149
LOC400506	0	PL-50087	-1.72882	-1.53047	0.0838413	0.678352	-0.549475	0.925049		similar to TSG118.1
MMP15	4324	PL-50014	-1.72788	-1.30864	0.08401	0.678352	-1.12295	0.849056		matrix metallopeptidase 15 (membrane-inserted)
R3HDML	140902	PL-50073	-1.72782	-1.44984	0.0840212	0.678352	-1.29647	0.847022		R3H domain containing-like
HLA-DRB3	3125	PL-50016	-1.72773	-1.30505	0.0840366	0.678352	-0.699617	0.901292		major histocompatibility complex, class II, DR beta 3
CYP26A1	1592	PL-50047	-1.7276	-1.50355	0.0840598	0.678352	-0.980304	0.859921		cytochrome P450, family 26, subfamily A, polypeptide 1
WDR72	256764	PL-50077	-1.72665	-1.38743	0.0842307	0.678352	0.266737	1.03084		WD repeat domain 72
CNGA4	1262	PL-50047	-1.72601	-1.49715	0.0843462	0.678352	2.14239	1.38924		cyclic nucleotide gated channel alpha 4
ATG4A	115201	PL-50069	-1.72589	-1.434	0.0843673	0.678352	0.389519	1.05066		ATG4 autophagy related 4 homolog A (S. cerevisiae)
PCDH8	5100	PL-50007	-1.72575	-1.50392	0.084393	0.678352	0.39351	1.05484		protocadherin 8
NUDT15	55270	PL-50060	-1.72567	-1.41267	0.0844073	0.678352	0.0628691	1.00696		nudix (nucleoside diphosphate linked moiety X)-type motif 15
XPNPEP3	63929	PL-50011	-1.72408	-1.40433	0.0846927	0.678963	-0.159911	0.980361		X-prolyl aminopeptidase (aminopeptidase P) 3, putative
GUK1	2987	PL-50001	-1.72381	-1.41754	0.0847416	0.679084	1.11474	1.09845		guanylate kinase 1
PAN3	255967	PL-50077	-1.72341	-1.38484	0.0848137	0.679392	-0.88918	0.903837		PAN3 polyA specific ribonuclease subunit homolog (S. cerevisiae)
ADAM11	4185	PL-50014	-1.72323	-1.3081	0.0848475	0.679392	0.176673	1.02002		ADAM metallopeptidase domain 11
OBFC2A	64859	PL-50064	-1.72243	-1.49907	0.0849925	0.67992	-0.326311	0.95795		oligonucleotide/oligosaccharide-binding fold containing 2A
UNC5B	219699	PL-50016	-1.72204	-1.30378	0.0850616	0.67992	0.70087	1.11016		unc-5 homolog B (C. elegans)
GFPT1	2673	PL-50048	-1.72191	-1.35019	0.0850851	0.67992	-2.06835	0.741964		glutamine-fructose-6-phosphate transaminase 1
NPFFR1	64106	PL-50005	-1.72145	-1.56946	0.0851693	0.67992	-0.117223	0.97999		neuropeptide FF receptor 1
FHL1	2273	PL-50048	-1.72124	-1.35043	0.0852072	0.67992	0.0938088	1.01444		four and a half LIM domains 1
C10orf28	27291	PL-50057	-1.72114	-1.67288	0.0852258	0.67992	0.0858346	1.00561		chromosome 10 open reading frame 28
ZNF709	163051	PL-50075	-1.72078	-1.40566	0.085291	0.679964	2.48811	1.29116		zinc finger protein 709
TRIM52	84851	PL-50068	-1.72056	-1.43474	0.0853316	0.680018	2.20541	1.30232		tripartite motif-containing 52
HBM	445449	PL-50089	-1.72006	-1.50437	0.085422	0.680158	-0.389482	0.960763		hemoglobin mu chain
RUNX1T1	862	PL-50008	-1.71997	-1.38681	0.0854385	0.680158	-1.57389	0.831665		runt-related transcription factor 1; translocated to, 1 (cyclin D-related)
KCNIP2	30819	PL-50057	-1.71797	-1.66661	0.0858018	0.682013	0.974233	1.15173		Kv channel interacting protein 2
RPIA	22934	PL-50054	-1.71786	-1.65968	0.085822	0.682013	-1.06039	0.859905		ribose 5-phosphate isomerase A (ribose 5-phosphate epimerase)
KRTAP19-2	337969	PL-50079	-1.71784	-1.36714	0.085825	0.682013	1.26082	1.2105		keratin associated protein 19-2
KIAA0825	23004	PL-50055	-1.71738	-1.65958	0.0859103	0.682013	0.624267	1.09202		KIAA0825 protein
NDE1	54820	PL-50023	-1.71732	-1.42245	0.0859212	0.682013	0.556535	1.07885		nudE nuclear distribution gene E homolog 1 (A. nidulans)
STAT5A	6776	PL-50018	-1.71643	-1.32498	0.0860836	0.682137	0.582261	1.0685		signal transducer and activator of transcription 5A
LOC389330	0	PL-50085	-1.71632	-1.53705	0.0861036	0.682137	0.712552	1.09218		hypothetical LOC389330
PRG2	5553	PL-50049	-1.71624	-1.32984	0.0861177	0.682137	0.039757	1.00512		proteoglycan 2, bone marrow (natural killer cell activator, eosinophil granule major basic protein)
ZNF787	126208	PL-50071	-1.71624	-1.3949	0.0861178	0.682137	-0.0465042	0.992293		zinc finger protein 787
ACTB	60	PL-50014	-1.71565	-1.30704	0.0862257	0.682137	0.678294	1.08641		actin, beta
ZNF655	79027	PL-50064	-1.71515	-1.4682	0.0863186	0.682137	-1.0723	0.869479		zinc finger protein 655
CDY2B	203611	PL-50076	-1.71513	-1.34658	0.086322	0.682137	0.53718	1.06208		chromodomain protein, Y-linked, 2B
DCLRE1B	64858	PL-50021	-1.71434	-1.44012	0.0864666	0.682302	0.154055	1.03		DNA cross-link repair 1B (PSO2 homolog, S. cerevisiae)
SPTA1	6708	PL-50024	-1.71247	-1.44217	0.0868107	0.683944	0.23495	1.03443		spectrin, alpha, erythrocytic 1 (elliptocytosis 2)
TYSND1	219743	PL-50076	-1.71205	-1.34317	0.0868874	0.684004	-2.08803	0.793762		trypsin domain containing 1
TRIP11	9321	PL-50010	-1.7118	-1.41195	0.0869343	0.684004	-1.36896	0.835956		thyroid hormone receptor interactor 11
SNCG	6623	PL-50050	-1.71104	-1.55304	0.0870745	0.684302	-0.236926	0.969458		synuclein, gamma (breast cancer-specific protein 1)
UBXD4	165324	PL-50075	-1.71042	-1.40227	0.0871879	0.684302	-0.125874	0.991814		UBX domain containing 4
GTF3C1	2975	PL-50006	-1.71019	-1.56733	0.0872313	0.684308	0.329917	1.03431		general transcription factor IIIC, polypeptide 1, alpha 220kDa
SR140	23350	PL-50055	-1.70954	-1.65679	0.0873517	0.684385	0.31884	1.03379		U2-associated SR140 protein
LOC400647	0	PL-50088	-1.70946	-1.51212	0.0873657	0.684385	0.0427702	1.00318		hypothetical gene supported by BX640930
CRIM2	375616	PL-50080	-1.70925	-1.32074	0.087404	0.684385	0.0923247	1.01147		cysteine rich BMP regulator 2 (chordin-like)
CXCL11	6373	PL-50017	-1.70921	-1.30334	0.0874115	0.684385	-0.405506	0.940517		chemokine (C-X-C motif) ligand 11
UTP18	51096	PL-50058	-1.70909	-1.66837	0.0874347	0.684385	-1.48041	0.82245		UTP18, small subunit (SSU) processome component, homolog (yeast)
CCDC22	28952	PL-50057	-1.70876	-1.67741	0.0874946	0.684385	-0.906925	0.877373		coiled-coil domain containing 22
LOC389842	0	PL-50089	-1.70873	-1.50773	0.087501	0.684385	0.390025	1.04682		similar to Ran-specific GTPase-activating protein (Ran-binding protein 1) (RanBP1)
KRTAP5-2	440021	PL-50090	-1.70846	-1.37346	0.0875518	0.684385	-1.53024	0.842096		keratin associated protein 5-2
DLL3	10683	PL-50017	-1.70699	-1.29393	0.0878248	0.684385	0.409975	1.07767		delta-like 3 (Drosophila)
TAZ	6901	PL-50011	-1.70642	-1.39007	0.0879292	0.684385	0.288811	1.03306		tafazzin (cardiomyopathy, dilated 3A (X-linked); endocardial fibroelastosis 2; Barth syndrome)
SCUBE1	80274	PL-50066	-1.70634	-1.4209	0.0879453	0.684385	-0.595761	0.932922		signal peptide, CUB domain, EGF-like 1
FLJ14186	0	PL-50084	-1.70596	-1.46637	0.0880155	0.684385	0.823585	1.13231		hypothetical gene supported by AK024248; AL137733
TMEM87A	25963	PL-50056	-1.7056	-1.57331	0.0880818	0.684385	-0.165546	0.977447		transmembrane protein 87A
C16orf54	283897	PL-50077	-1.70508	-1.38363	0.0881794	0.684385	-1.69411	0.824377		chromosome 16 open reading frame 54
PSMD6	9861	PL-50053	-1.70503	-1.31169	0.0881893	0.684385	-0.5567	0.921998		proteasome (prosome, macropain) 26S subunit, non-ATPase, 6
PRAP1	118471	PL-50071	-1.70494	-1.36428	0.0882048	0.684385	-1.50124	0.842148		proline-rich acidic protein 1
HPCAL4	51440	PL-50058	-1.70487	-1.66549	0.0882192	0.684385	-0.762813	0.903899		hippocalcin like 4
ASB13	79754	PL-50065	-1.70437	-1.47566	0.0883114	0.684409	-0.603549	0.927199		ankyrin repeat and SOCS box-containing 13
RBM43	375287	PL-50080	-1.70432	-1.3459	0.0883213	0.684409	-1.60534	0.816113		RNA binding motif protein 43
IKZF4	64375	PL-50064	-1.70295	-1.47	0.0885778	0.685025	0.745782	1.10552		IKAROS family zinc finger 4 (Eos)
SCTR	6344	PL-50005	-1.70266	-1.60633	0.0886322	0.685025	1.31692	1.12771		secretin receptor
PSMC3	5702	PL-50050	-1.70197	-1.54792	0.0887601	0.685025	-1.11507	0.865238		proteasome (prosome, macropain) 26S subunit, ATPase, 3
ABHD2	11057	PL-50010	-1.70134	-1.42335	0.088879	0.685025	0.525937	1.06672		abhydrolase domain containing 2
NR0B2	8431	PL-50018	-1.70128	-1.33356	0.0888899	0.685025	-0.352464	0.958218		nuclear receptor subfamily 0, group B, member 2
CEND1	51286	PL-50058	-1.69996	-1.66245	0.089138	0.685885	-0.130783	0.974235		cell cycle exit and neuronal differentiation 1
LOC347411	0	PL-50083	-1.69953	-1.32122	0.089219	0.685972	1.5559	1.20759		similar to brain protein 44-like
HN1L	90861	PL-50068	-1.69929	-1.43229	0.0892646	0.685972	-1.45304	0.837993		hematological and neurological expressed 1-like
SBDS	51119	PL-50024	-1.69905	-1.43656	0.0893094	0.685972	0.993821	1.15887		Shwachman-Bodian-Diamond syndrome
ADAMTS17	170691	PL-50012	-1.699	-1.43455	0.0893199	0.685972	-0.417116	0.952095		ADAM metallopeptidase with thrombospondin type 1 motif, 17
PTPRE	5791	PL-50016	-1.69772	-1.30024	0.0895608	0.686795	-0.426394	0.938313		protein tyrosine phosphatase, receptor type, E
MUT	4594	PL-50013	-1.69764	-1.36382	0.089576	0.686795	-0.544485	0.942184		methylmalonyl Coenzyme A mutase
KRT28	162605	PL-50075	-1.69761	-1.39911	0.0895811	0.686795	-0.00773351	1.00382		keratin 28
UBAP1	51271	PL-50012	-1.6971	-1.43446	0.0896773	0.686795	-0.296437	0.9642		ubiquitin associated protein 1
SQSTM1	8878	PL-50003	-1.69696	-1.58656	0.0897049	0.686795	0.651482	1.05964		sequestosome 1
NOS2A	4843	PL-50013	-1.69579	-1.36523	0.0899263	0.686795	3.38518	1.44811		nitric oxide synthase 2A (inducible, hepatocytes)
PARP16	54956	PL-50060	-1.69547	-1.40456	0.0899871	0.686795	-1.14918	0.86277		poly (ADP-ribose) polymerase family, member 16
FLJ45684	400666	PL-50080	-1.69545	-1.36673	0.0899904	0.686795	-0.943417	0.888323		FLJ45684 locus
FLJ22655	79785	PL-50065	-1.69541	-1.48974	0.0899981	0.686795	-0.302503	0.962454		hypothetical protein FLJ22655
NAIP	4671	PL-50012	-1.69511	-1.44435	0.0900546	0.686795	0.141393	1.01352		NLR family, apoptosis inhibitory protein
LOC391426	0	PL-50084	-1.69468	-1.47708	0.0901356	0.686989	0.496626	1.05204		similar to ENSANGP00000004103
TATDN1	83940	PL-50067	-1.69443	-1.44096	0.090184	0.687097	2.46178	1.37043		TatD DNase domain containing 1
KRTAP19-4	337971	PL-50079	-1.69412	-1.36145	0.090242	0.687278	0.178251	1.00248		keratin associated protein 19-4
ZBTB7B	51043	PL-50010	-1.6925	-1.40618	0.0905513	0.688514	-0.815514	0.895477		zinc finger and BTB domain containing 7B
CIB1	10519	PL-50015	-1.69236	-1.31563	0.0905767	0.688514	-0.0168	1.00019		calcium and integrin binding 1 (calmyrin)
IFI44L	10964	PL-50054	-1.69222	-1.63406	0.0906033	0.688514	-1.98826	0.752752		interferon-induced protein 44-like
PC	5091	PL-50013	-1.69205	-1.36314	0.0906373	0.688514	-2.51467	0.759549		pyruvate carboxylase
LYPD2	137797	PL-50072	-1.69123	-1.41764	0.0907928	0.688514	-0.953112	0.893391		LY6/PLAUR domain containing 2
LRRC62	114794	PL-50069	-1.69089	-1.42766	0.0908581	0.688514	-0.808176	0.908523		leucine rich repeat containing 62
CD58	965	PL-50006	-1.69074	-1.56277	0.0908864	0.688514	1.47151	1.15591		CD58 molecule
ZNF187	7741	PL-50051	-1.69029	-1.37743	0.0909733	0.688514	-1.13581	0.862903		zinc finger protein 187
MDGA1	266727	PL-50022	-1.69021	-1.47474	0.0909881	0.688514	-1.66743	0.801522		MAM domain containing glycosylphosphatidylinositol anchor 1
ESR1	2099	PL-50018	-1.68977	-1.32003	0.0910729	0.688514	0.670795	1.07301		estrogen receptor 1
ZFYVE28	57732	PL-50063	-1.68955	-1.58611	0.0911147	0.688514	0.178145	1.02787		zinc finger, FYVE domain containing 28
ZNF238	10472	PL-50008	-1.68932	-1.37935	0.0911576	0.688514	2.50365	1.34079		zinc finger protein 238
DRD1	1812	PL-50004	-1.68886	-1.56751	0.0912455	0.68866	0.214802	1.02208		dopamine receptor D1
MGAT5B	146664	PL-50073	-1.68839	-1.437	0.0913357	0.688673	-1.29476	0.849177		mannosyl (alpha-1,6-)-glycoprotein beta-1,6-N-acetyl-glucosaminyltransferase, isozyme B
TEKT1	83659	PL-50067	-1.68825	-1.44386	0.0913641	0.688673	-0.574611	0.929042		tektin 1
BCKDHA	593	PL-50010	-1.688	-1.39191	0.0914112	0.688673	-1.54496	0.814326		branched chain keto acid dehydrogenase E1, alpha polypeptide
FLVCR2	55640	PL-50061	-1.68796	-1.40827	0.0914185	0.688673	-1.14394	0.860734		feline leukemia virus subgroup C cellular receptor family, member 2
C6orf211	79624	PL-50065	-1.68759	-1.47575	0.0914891	0.688689	-0.838646	0.899118		chromosome 6 open reading frame 211
C6orf208	80069	PL-50066	-1.6872	-1.40908	0.0915652	0.689004	-0.613884	0.933052		chromosome 6 open reading frame 208
FLJ35530	400798	PL-50081	-1.68491	-1.35265	0.0920061	0.689666	-1.08969	0.861478		FLJ35530 protein
SPAG9	9043	PL-50024	-1.68478	-1.43226	0.0920304	0.689666	1.42897	1.23676		sperm associated antigen 9
MUC4	4585	PL-50049	-1.68459	-1.32049	0.0920679	0.689689	0.546034	1.07819		mucin 4, cell surface associated
C1QL2	165257	PL-50075	-1.68316	-1.39495	0.0923444	0.689929	-1.09223	0.892128		complement component 1, q subcomponent-like 2
GATAD1	57798	PL-50063	-1.68268	-1.65751	0.0924369	0.689929	-0.98936	0.87288		GATA zinc finger domain containing 1
F12	2161	PL-50010	-1.68161	-1.40427	0.0926442	0.689929	-0.824056	0.896571		coagulation factor XII (Hageman factor)
ACTL7A	10881	PL-50018	-1.68106	-1.32056	0.092752	0.689929	0.170328	1.01858		actin-like 7A
IDE	3416	PL-50023	-1.68098	-1.40839	0.0927668	0.689929	0.505523	1.06369		insulin-degrading enzyme
LOC283761	283761	PL-50077	-1.68072	-1.37571	0.0928168	0.689929	-0.957764	0.896216		hypothetical protein LOC283761
LOC129293	129293	PL-50072	-1.68066	-1.41087	0.0928298	0.689929	1.56157	1.21014		hypothetical protein LOC129293
LOC196415	196415	PL-50075	-1.68029	-1.39439	0.0929005	0.689929	-0.89618	0.917631		hypothetical protein LOC196415
ABCB10	23456	PL-50049	-1.67992	-1.3211	0.092973	0.689929	1.22785	1.17961		ATP-binding cassette, sub-family B (MDR/TAP), member 10
GPR173	54328	PL-50005	-1.67923	-1.60672	0.0931071	0.689929	-1.3981	0.869764		G protein-coupled receptor 173
C14orf152	90050	PL-50069	-1.67914	-1.43074	0.0931251	0.689929	-1.6378	0.825177		chromosome 14 open reading frame 152
LOC402670	0	PL-50090	-1.67897	-1.36386	0.0931587	0.689929	-0.918237	0.899366		similar to opposite strand transcription unit to Stag3
TUBA1B	10376	PL-50013	-1.67894	-1.35862	0.0931639	0.689929	0.121516	1.01339		tubulin, alpha 1b
PNPLA3	80339	PL-50066	-1.67871	-1.41462	0.0932079	0.689929	-0.857977	0.906734		patatin-like phospholipase domain containing 3
CLIC1	1192	PL-50047	-1.6772	-1.49351	0.0935028	0.690928	-1.10919	0.843919		chloride intracellular channel 1
RBMX2	51634	PL-50059	-1.67719	-1.66014	0.0935047	0.690928	-1.61842	0.806344		RNA binding motif protein, X-linked 2
LOC153959	0	PL-50082	-1.67548	-1.33161	0.0938407	0.69217	1.54531	1.24813		hypothetical LOC153959
MRPS25	64432	PL-50064	-1.6753	-1.48216	0.0938752	0.69217	0.763679	1.10662		mitochondrial ribosomal protein S25
COPE	11316	PL-50054	-1.67518	-1.63724	0.093899	0.69217	0.11552	1.0262		coatomer protein complex, subunit epsilon
C3orf63	23272	PL-50055	-1.67506	-1.65267	0.0939221	0.69217	-0.614896	0.92203		chromosome 3 open reading frame 63
SLC12A1	6557	PL-50019	-1.67505	-1.40499	0.0939241	0.69217	-0.855633	0.88914		solute carrier family 12 (sodium/potassium/chloride transporters), member 1
NRP2	8828	PL-50016	-1.67421	-1.29581	0.0940892	0.69217	0.4241	1.06562		neuropilin 2
SLCO2A1	6578	PL-50050	-1.67389	-1.53927	0.0941516	0.69217	0.688819	1.09389		solute carrier organic anion transporter family, member 2A1
EBF3	253738	PL-50076	-1.67281	-1.34945	0.0943654	0.692295	0.137456	1.01489		early B-cell factor 3
LRCH4	4034	PL-50048	-1.67215	-1.33756	0.0944945	0.692295	0.589577	1.09381		leucine-rich repeats and calponin homology (CH) domain containing 4
GSR	2936	PL-50020	-1.67214	-1.39769	0.0944967	0.692295	1.06164	1.15485		glutathione reductase
OR10A5	144124	PL-50004	-1.67193	-1.55411	0.0945377	0.692295	-0.613225	0.939229		olfactory receptor, family 10, subfamily A, member 5
TLN1	7094	PL-50051	-1.67175	-1.36958	0.0945742	0.692295	-0.0430924	0.990644		talin 1
NDUFA3	4696	PL-50049	-1.67135	-1.31915	0.0946518	0.692295	0.277975	1.03674		NADH dehydrogenase (ubiquinone) 1 alpha subcomplex, 3, 9kDa
ASNA1	439	PL-50047	-1.67079	-1.50438	0.0947623	0.692295	-1.72751	0.766575		arsA arsenite transporter, ATP-binding, homolog 1 (bacterial)
DEFB103A	55894	PL-50061	-1.6705	-1.40395	0.09482	0.692295	-0.389824	0.9491		defensin, beta 103A
MSX1	4487	PL-50009	-1.66872	-1.2936	0.0951722	0.694067	0.623577	1.0731		msh homeobox 1
AZU1	566	PL-50001	-1.66855	-1.39079	0.0952069	0.694068	0.468546	1.04189		azurocidin 1 (cationic antimicrobial protein 37)
TNK1	8711	PL-50003	-1.66807	-1.58059	0.0953019	0.694508	0.0892604	1.0095		tyrosine kinase, non-receptor, 1
INTS4	92105	PL-50070	-1.66715	-1.41551	0.0954853	0.695004	-0.306098	0.967679		integrator complex subunit 4
NUCKS1	64710	PL-50023	-1.66699	-1.39882	0.0955157	0.695004	0.443141	1.06129		nuclear casein kinase and cyclin-dependent kinase substrate 1
SGMS2	166929	PL-50075	-1.66686	-1.39038	0.0955427	0.695004	0.644015	1.06429		sphingomyelin synthase 2
MATN2	4147	PL-50048	-1.66418	-1.33095	0.096077	0.697377	-0.447422	0.936799		matrilin 2
ANKFY1	51479	PL-50058	-1.66316	-1.64402	0.0962797	0.697619	-0.604402	0.92159		ankyrin repeat and FYVE domain containing 1
CPEB3	22849	PL-50054	-1.65988	-1.61561	0.0969382	0.700444	-1.07165	0.859107		cytoplasmic polyadenylation element binding protein 3
UBE2O	63893	PL-50010	-1.65972	-1.40017	0.0969703	0.700444	-2.03235	0.765687		ubiquitin-conjugating enzyme E2O
ITGAE	3682	PL-50017	-1.65887	-1.29195	0.0971423	0.700444	1.09213	1.19861		integrin, alpha E (antigen CD103, human mucosal lymphocyte antigen 1; alpha polypeptide)
FOXP4	116113	PL-50070	-1.65823	-1.40982	0.097272	0.700444	-1.12058	0.886979		forkhead box P4
EXOC3L2	90332	PL-50069	-1.65809	-1.41681	0.0972988	0.700444	1.80587	1.23641		exocyst complex component 3-like 2
DPH2	1802	PL-50047	-1.65755	-1.47737	0.0974085	0.700444	-0.537511	0.920569		DPH2 homolog (S. cerevisiae)
LOC388852	0	PL-50088	-1.65706	-1.48998	0.0975076	0.700444	0.243948	1.02126		similar to hypothetical protein
C9orf11	54586	PL-50059	-1.657	-1.62326	0.0975203	0.700444	-0.488262	0.937225		chromosome 9 open reading frame 11
KCNAB1	7881	PL-50022	-1.65677	-1.47185	0.097566	0.700444	0.145335	1.02355		potassium voltage-gated channel, shaker-related subfamily, beta member 1
CELSR1	9620	PL-50004	-1.6565	-1.54587	0.0976205	0.700444	-0.663418	0.934435		cadherin, EGF LAG seven-pass G-type receptor 1 (flamingo homolog, Drosophila)
C22orf9	23313	PL-50055	-1.65601	-1.64049	0.0977189	0.700444	1.08409	1.15658		chromosome 22 open reading frame 9
NUP54	53371	PL-50059	-1.65507	-1.65796	0.0979113	0.700841	-1.33672	0.831354		nucleoporin 54kDa
DUOX1	53905	PL-50059	-1.65506	-1.61764	0.0979125	0.700841	1.00078	1.13418		dual oxidase 1
TMEM188	255919	PL-50077	-1.65505	-1.36747	0.0979136	0.700841	-0.0869413	0.990235		transmembrane protein 188
LOC388065	0	PL-50088	-1.65374	-1.49574	0.0981805	0.70146	0.847623	1.08925		similar to ankyrin repeat domain 30A; breast cancer antigen NY-BR-1
SOCS1	8651	PL-50003	-1.65359	-1.57344	0.0982098	0.70146	-0.0236977	0.995776		suppressor of cytokine signaling 1
CHX10	338917	PL-50079	-1.65324	-1.35204	0.0982814	0.70146	-0.140462	1.04566		ceh-10 homeodomain containing homolog (C. elegans)
LOC402214	0	PL-50085	-1.65321	-1.51355	0.0982872	0.70146	0.459102	1.05943		hypothetical LOC402214
POLR3F	10621	PL-50053	-1.6531	-1.31413	0.0983106	0.70146	0.382816	1.04458		polymerase (RNA) III (DNA directed) polypeptide F, 39 kDa
ZNF697	90874	PL-50070	-1.65307	-1.40876	0.0983159	0.70146	1.11685	1.12704		zinc finger protein 697
OXTR	5021	PL-50005	-1.65281	-1.59184	0.098369	0.70146	0.269056	1.02151		oxytocin receptor
NDUFAB1	4706	PL-50049	-1.65268	-1.31443	0.0983956	0.70146	-0.380073	0.950062		NADH dehydrogenase (ubiquinone) 1, alpha/beta subcomplex, 1, 8kDa
MYL7	58498	PL-50014	-1.6517	-1.29354	0.098595	0.702466	1.93933	1.29991		myosin, light chain 7, regulatory
C3orf59	151963	PL-50074	-1.65044	-1.38936	0.0988531	0.703658	-0.163343	0.982755		chromosome 3 open reading frame 59
FLJ21075	80099	PL-50066	-1.65018	-1.3962	0.0989061	0.703658	0.00665733	1.00131		hypothetical protein FLJ21075
HIST1H4I	8294	PL-50051	-1.65003	-1.36852	0.0989372	0.703658	0.993431	1.12816		histone cluster 1, H4i
CCNE1	898	PL-50021	-1.64978	-1.41963	0.0989884	0.703774	0.968425	1.14604		cyclin E1
WDR31	114987	PL-50069	-1.64892	-1.41383	0.0991647	0.703809	0.191637	1.02355		WD repeat domain 31
GABRA2	2555	PL-50018	-1.64885	-1.31447	0.0991781	0.703809	-0.70147	0.924809		gamma-aminobutyric acid (GABA) A receptor, alpha 2
SLC25A26	115286	PL-50070	-1.64823	-1.41156	0.0993059	0.703809	0.842658	1.09447		solute carrier family 25, member 26
RSBN1	54665	PL-50059	-1.64794	-1.63934	0.099364	0.703809	-0.367133	0.948067		round spermatid basic protein 1
FLJ38482	201931	PL-50076	-1.64782	-1.32802	0.0993895	0.703809	-0.514417	0.944238		hypothetical protein FLJ38482
C9orf58	83543	PL-50067	-1.64607	-1.43058	0.099749	0.703809	-1.33824	0.84243		chromosome 9 open reading frame 58
SLC22A18	5002	PL-50024	-1.64501	-1.42171	0.0999677	0.703809	-0.820512	0.885486		solute carrier family 22 (organic cation transporter), member 18
SLC7A14	57709	PL-50063	-1.64393	-1.68537	0.10019	0.703809	1.56492	1.24633		solute carrier family 7 (cationic amino acid transporter, y+ system), member 14
NFATC4	4776	PL-50009	-1.64382	-1.28637	0.100213	0.703809	0.712947	1.08491		nuclear factor of activated T-cells, cytoplasmic, calcineurin-dependent 4
LRRTM1	347730	PL-50079	-1.64356	-1.3493	0.100266	0.703809	-0.506589	0.938697		leucine rich repeat transmembrane neuronal 1
SARDH	1757	PL-50011	-1.64323	-1.36537	0.100335	0.703809	1.4438	1.18263		sarcosine dehydrogenase
LOC388237	0	PL-50088	-1.64271	-1.47459	0.100442	0.703809	0.439706	1.04142		similar to kidney-specific protein (KS)
PRTFDC1	56952	PL-50062	-1.6426	-1.54866	0.100467	0.703809	-0.237807	0.971412		phosphoribosyl transferase domain containing 1
HLA-B	3106	PL-50016	-1.64237	-1.28971	0.100514	0.703809	0.143807	1.02251		major histocompatibility complex, class I, B
ITGB1	3688	PL-50017	-1.64199	-1.2834	0.100591	0.703809	-0.583673	0.915615		integrin, beta 1 (fibronectin receptor, beta polypeptide, antigen CD29 includes MDF2, MSK12)
KDELC1	79070	PL-50064	-1.64182	-1.46318	0.100628	0.703809	1.02634	1.14331		KDEL (Lys-Asp-Glu-Leu) containing 1
LOC389067	0	PL-50084	-1.64171	-1.45511	0.10065	0.703809	0.042724	1.01739		hypothetical LOC389067
MDM2	4193	PL-50015	-1.64157	-1.31309	0.100679	0.703809	-0.0958723	0.975334		Mdm2, transformed 3T3 cell double minute 2, p53 binding protein (mouse)
RPL7	6129	PL-50050	-1.64112	-1.52544	0.100773	0.703809	1.46103	1.20841		ribosomal protein L7
SPP1	6696	PL-50050	-1.64076	-1.52436	0.100847	0.703809	-0.363851	0.953439		secreted phosphoprotein 1 (osteopontin, bone sialoprotein I, early T-lymphocyte activation 1)
CATSPER2	117155	PL-50019	-1.64046	-1.36344	0.100909	0.703809	1.26966	1.19488		cation channel, sperm associated 2
PCDHB1	29930	PL-50007	-1.64043	-1.47512	0.100917	0.703809	0.407394	1.06427		protocadherin beta 1
FLJ41327	401045	PL-50081	-1.64001	-1.34161	0.101003	0.703809	1.15475	1.16878		FLJ41327 protein
FOXJ2	55810	PL-50008	-1.63994	-1.366	0.101018	0.703809	-0.935348	0.896408		forkhead box J2
C17orf81	23587	PL-50021	-1.63981	-1.41589	0.101045	0.703809	-0.148397	0.978297		chromosome 17 open reading frame 81
FAM127B	26071	PL-50056	-1.6397	-1.54116	0.101068	0.703809	1.00683	1.14679		family with sequence similarity 127, member B
SPG21	51324	PL-50058	-1.63969	-1.63395	0.101069	0.703809	-0.216361	0.973677		spastic paraplegia 21 (autosomal recessive, Mast syndrome)
VCX2	51480	PL-50058	-1.63963	-1.63402	0.101082	0.703809	-2.27554	0.741732		variable charge, X-linked 2
DBX2	440097	PL-50089	-1.63952	-1.48216	0.101105	0.703809	-1.20113	0.86125		developing brain homeobox 2
FAM18B2	201158	PL-50075	-1.63951	-1.38265	0.101107	0.703809	0.244469	1.02871		family with sequence similarity 18, member B2
KREMEN1	83999	PL-50022	-1.6394	-1.45026	0.10113	0.703809	0.468443	1.05855		kringle containing transmembrane protein 1
DENND2D	79961	PL-50065	-1.63914	-1.46654	0.101184	0.703809	-1.80925	0.795751		DENN/MADD domain containing 2D
HMP19	51617	PL-50059	-1.63802	-1.61964	0.101418	0.704844	1.63725	1.23903		HMP19 protein
PPP4R2	151987	PL-50013	-1.63654	-1.34676	0.101727	0.705781	1.24738	1.14617		protein phosphatase 4, regulatory subunit 2
SLC7A10	56301	PL-50062	-1.63653	-1.46974	0.101728	0.705781	0.421614	1.07326		solute carrier family 7, (neutral amino acid transporter, y+ system) member 10
GALNT1	2589	PL-50048	-1.63606	-1.33412	0.101826	0.705788	-1.13637	0.846377		UDP-N-acetyl-alpha-D-galactosamine:polypeptide N-acetylgalactosaminyltransferase 1 (GalNAc-T1)
LOC196463	196463	PL-50075	-1.63603	-1.38174	0.101834	0.705788	-1.0389	0.898738		hypothetical protein LOC196463
LOC393078	0	PL-50086	-1.63538	-1.43969	0.101969	0.706235	1.5276	1.19854		similar to polycystic kidney disease 1 like 3
LOC284591	284591	PL-50078	-1.63473	-1.34935	0.102107	0.706235	-2.4264	0.576604		hypothetical protein LOC284591
LOC388421	0	PL-50088	-1.63402	-1.47662	0.102255	0.706264	0.959555	1.10953		hypothetical LOC388421
C10orf129	142827	PL-50073	-1.63369	-1.42247	0.102323	0.706264	-1.04453	0.879701		chromosome 10 open reading frame 129
LOC401310	0	PL-50085	-1.63252	-1.50565	0.10257	0.706264	-0.349431	0.957356		hypothetical gene supported by AK127500
KCNK1	3775	PL-50048	-1.63202	-1.33192	0.102675	0.706264	-0.644717	0.911414		potassium channel, subfamily K, member 1
SDCCAG3L	0	PL-50088	-1.63166	-1.46822	0.102752	0.706264	0.281004	1.02855		serologically defined colon cancer antigen 3-like
TMEM46	0	PL-50087	-1.63133	-1.49737	0.102821	0.706264	0.187139	1.02575		transmembrane protein 46
VLDLR	7436	PL-50018	-1.63077	-1.30875	0.102939	0.706264	-0.514793	0.93528		very low density lipoprotein receptor
ARFGAP3	26286	PL-50020	-1.6307	-1.3879	0.102954	0.706264	-0.228986	0.969317		ADP-ribosylation factor GTPase activating protein 3
TSSK1B	83942	PL-50003	-1.63063	-1.56557	0.102967	0.706264	1.83313	1.18657		testis-specific serine kinase 1B
TSPYL3	128854	PL-50072	-1.63052	-1.3949	0.102992	0.706264	1.10568	1.15267		TSPY-like 3 (pseudogene)
LOC388927	0	PL-50084	-1.6289	-1.4514	0.103333	0.706963	0.00499405	1.01189		hypothetical LOC388927
DIAPH2	1730	PL-50021	-1.62862	-1.40625	0.103393	0.706963	0.0754787	1.01074		diaphanous homolog 2 (Drosophila)
PANX3	116337	PL-50070	-1.62834	-1.4015	0.103453	0.706963	2.15849	1.26076		pannexin 3
PRLR	5618	PL-50014	-1.62823	-1.28892	0.103476	0.706963	0.695984	1.1293		prolactin receptor
RTBDN	83546	PL-50067	-1.62788	-1.4255	0.103551	0.706963	-0.95236	0.885312		retbindin
NSMCE2	286053	PL-50078	-1.62702	-1.32523	0.103733	0.707025	0.702062	1.20104		non-SMC element 2, MMS21 homolog (S. cerevisiae)
MGC16291	84856	PL-50068	-1.62674	-1.42542	0.103792	0.707025	0.266151	1.02875		hypothetical protein MGC16291
CBX8	57332	PL-50006	-1.6266	-1.53604	0.103821	0.707025	1.51021	1.16363		chromobox homolog 8 (Pc class homolog, Drosophila)
MAP4K5	11183	PL-50002	-1.62658	-1.54572	0.103826	0.707025	2.24194	1.21403		mitogen-activated protein kinase kinase kinase kinase 5
ANKS1A	23294	PL-50055	-1.62632	-1.61474	0.103881	0.707056	-1.92943	0.775454		ankyrin repeat and sterile alpha motif domain containing 1A
SEMA4G	57715	PL-50063	-1.62569	-1.53324	0.104016	0.707255	-1.64974	0.795681		sema domain, immunoglobulin domain (Ig), transmembrane domain (TM) and short cytoplasmic domain, (semaphorin) 4G
LOC391498	0	PL-50084	-1.62317	-1.47671	0.104553	0.708864	0.677293	1.10617		similar to Involucrin
CPZ	8532	PL-50014	-1.62199	-1.28775	0.104805	0.708864	-0.55574	0.942553		carboxypeptidase Z
STK11	6794	PL-50003	-1.62181	-1.56038	0.104844	0.708864	-1.63785	0.859195		serine/threonine kinase 11
PROK1	84432	PL-50018	-1.62158	-1.3115	0.104893	0.708864	0.542826	1.06888		prokineticin 1
TEX28	1527	PL-50047	-1.62156	-1.47178	0.104897	0.708864	0.614125	1.10035		testis expressed 28
LOC51252	51252	PL-50058	-1.62133	-1.62451	0.104946	0.708864	0.587233	1.07704		hypothetical protein LOC51252
ZNF444	55311	PL-50060	-1.62126	-1.38489	0.104961	0.708864	-1.11752	0.868463		zinc finger protein 444
LOC389173	0	PL-50084	-1.62122	-1.43645	0.104971	0.708864	-0.307951	0.964239		similar to phosphoserine aminotransferase isoform 1
LOC340602	340602	PL-50079	-1.61974	-1.34397	0.105287	0.708864	1.38532	1.22587		similar to CG32656-PA
SIGLEC1	6614	PL-50050	-1.61973	-1.5167	0.10529	0.708864	0.895574	1.12512		sialic acid binding Ig-like lectin 1, sialoadhesin
LARP6	55323	PL-50061	-1.61961	-1.38856	0.105316	0.708864	-1.81309	0.788946		La ribonucleoprotein domain family, member 6
FBXL16	146330	PL-50073	-1.61901	-1.41372	0.105446	0.708864	-1.36994	0.842821		F-box and leucine-rich repeat protein 16
PPYR1	5540	PL-50005	-1.61888	-1.55637	0.105473	0.708864	1.05617	1.10115		pancreatic polypeptide receptor 1
ACVR2B	93	PL-50001	-1.6188	-1.37756	0.105489	0.708864	0.314881	1.02795		activin A receptor, type IIB
OR5M8	219484	PL-50089	-1.61867	-1.47194	0.105518	0.708864	1.82234	1.24751		olfactory receptor, family 5, subfamily M, member 8
RP11-493K23.3	340529	PL-50079	-1.61843	-1.34351	0.105571	0.708864	0.649492	1.09085		similar to poly(A)binding protein, cytoplasmic 1
TMPRSS13	84000	PL-50067	-1.61842	-1.42248	0.105573	0.708864	0.675508	1.09109		transmembrane protease, serine 13
OR2A2	442361	PL-50089	-1.61794	-1.46857	0.105675	0.708864	1.70937	1.23329		olfactory receptor, family 2, subfamily A, member 2
RASGEF1C	255426	PL-50077	-1.61764	-1.36244	0.10574	0.708864	-0.0534536	0.99304		RasGEF domain family, member 1C
TMEM159	57146	PL-50062	-1.61763	-1.51789	0.105742	0.708864	-1.33103	0.831824		transmembrane protein 159
NUP43	348995	PL-50079	-1.61718	-1.343	0.105839	0.708864	1.73036	1.24341		nucleoporin 43kDa
PRLH	51052	PL-50058	-1.61683	-1.62255	0.105914	0.709133	1.16688	1.17027		prolactin releasing hormone
CABP1	9478	PL-50006	-1.61656	-1.52063	0.105974	0.709257	0.333959	1.03407		calcium binding protein 1
KIAA1604	57703	PL-50063	-1.61572	-1.6627	0.106155	0.709379	1.24299	1.19468		KIAA1604 protein
MAN2B1	4125	PL-50011	-1.61545	-1.36414	0.106213	0.709379	-1.80565	0.811644		mannosidase, alpha, class 2B, member 1
PSTPIP2	9050	PL-50023	-1.61544	-1.39007	0.106215	0.709379	0.870214	1.12499		proline-serine-threonine phosphatase interacting protein 2
LOC401255	0	PL-50085	-1.61336	-1.49728	0.106666	0.710201	-0.384192	0.952319		hypothetical LOC401255
UNQ9391	203074	PL-50076	-1.61328	-1.33706	0.106684	0.710201	1.20567	1.14017		tryptophan/serine protease
C16orf55	124045	PL-50071	-1.61303	-1.36425	0.106739	0.710201	-0.615322	0.932632		chromosome 16 open reading frame 55
LOC343474	0	PL-50081	-1.61271	-1.33526	0.106808	0.710201	1.33169	1.19585		similar to Phosphorylase B kinase alpha regulatory chain, skeletal muscle isoform (Phosphorylase kinase alpha M subunit)
EZH1	2145	PL-50021	-1.61267	-1.40517	0.106816	0.710201	1.2563	1.18177		enhancer of zeste homolog 1 (Drosophila)
DDX10	1662	PL-50047	-1.61213	-1.47905	0.106934	0.710753	1.68963	1.29767		DEAD (Asp-Glu-Ala-Asp) box polypeptide 10
OTOP3	347741	PL-50079	-1.61169	-1.34115	0.10703	0.71092	-0.612332	0.913403		otopetrin 3
DUS3L	56931	PL-50062	-1.61146	-1.47012	0.107079	0.710965	1.79244	1.27952		dihydrouridine synthase 3-like (S. cerevisiae)
VGLL2	245806	PL-50076	-1.61087	-1.3297	0.107207	0.711159	0.343257	1.03708		vestigial like 2 (Drosophila)
CACNA1H	8912	PL-50020	-1.61049	-1.38087	0.10729	0.711476	-0.0416491	0.994264		calcium channel, voltage-dependent, T type, alpha 1H subunit
ZFYVE27	118813	PL-50071	-1.60983	-1.36421	0.107435	0.711968	0.0391231	1.00548		zinc finger, FYVE domain containing 27
SMG7	9887	PL-50053	-1.60947	-1.30305	0.107514	0.712216	-1.00772	0.860116		Smg-7 homolog, nonsense mediated mRNA decay factor (C. elegans)
LOC388414	0	PL-50088	-1.60933	-1.46825	0.107544	0.712216	0.0960281	1.00691		hypothetical LOC388414
PTPN23	25930	PL-50016	-1.60911	-1.28386	0.107592	0.712247	-1.09248	0.850273		protein tyrosine phosphatase, non-receptor type 23
SLC39A11	201266	PL-50075	-1.60882	-1.37436	0.107655	0.712247	-1.65643	0.838286		solute carrier family 39 (metal ion transporter), member 11
DYNLT1	6993	PL-50014	-1.60778	-1.28454	0.107884	0.712708	-0.815212	0.901478		dynein, light chain, Tctex-type 1
LOC145837	145837	PL-50073	-1.60743	-1.41004	0.107959	0.712708	-0.762701	0.906682		hypothetical protein LOC145837
ERCC6	2074	PL-50014	-1.60737	-1.28452	0.107973	0.712708	-1.92697	0.770362		excision repair cross-complementing rodent repair deficiency, complementation group 6
HHLA3	11147	PL-50054	-1.60644	-1.60814	0.108177	0.713181	-0.0489044	0.984621		HERV-H LTR-associating 3
IRAK1BP1	134728	PL-50072	-1.60637	-1.39234	0.108192	0.713181	0.437088	1.06004		interleukin-1 receptor-associated kinase 1 binding protein 1
LOC390530	0	PL-50087	-1.60633	-1.49187	0.108201	0.713181	1.79755	1.29763		similar to Ig heavy chain V-I region HG3 precursor
SAR1A	56681	PL-50062	-1.60599	-1.45481	0.108276	0.713181	1.27072	1.1968		SAR1 gene homolog A (S. cerevisiae)
C1QL1	10882	PL-50054	-1.60596	-1.60028	0.108282	0.713181	-1.03165	0.865841		complement component 1, q subcomponent-like 1
DCC1	79075	PL-50064	-1.60494	-1.44047	0.108507	0.713467	0.769668	1.1011		defective in sister chromatid cohesion homolog 1 (S. cerevisiae)
LOC400655	0	PL-50088	-1.60489	-1.47268	0.108519	0.713467	-0.126357	0.986972		hypothetical gene supported by BC013370; BC034583
RTN2	6253	PL-50050	-1.60475	-1.51167	0.108549	0.713467	-0.990337	0.878348		reticulon 2
NDRG3	57446	PL-50062	-1.60431	-1.50885	0.108645	0.713869	1.00936	1.15447		NDRG family member 3
LOC284475	284475	PL-50078	-1.6039	-1.3229	0.108735	0.714053	-1.89947	0.656749		hypothetical protein LOC284475
MAB21L1	4081	PL-50022	-1.60384	-1.44653	0.108749	0.714053	0.700024	1.10213		mab-21-like 1 (C. elegans)
CXXC4	80319	PL-50066	-1.60367	-1.38097	0.108786	0.714053	-0.982167	0.898606		CXXC finger 4
TMEM52	339456	PL-50079	-1.60336	-1.33916	0.108854	0.714053	0.0826517	0.991984		transmembrane protein 52
PHAX	84137	PL-50067	-1.60329	-1.40707	0.10887	0.714053	-0.705753	0.913486		likely ortholog of mouse phosphorylated adaptor for RNA export
AATK	9625	PL-50001	-1.60322	-1.38036	0.108887	0.714053	-0.898994	0.921399		apoptosis-associated tyrosine kinase
GPR176	11245	PL-50004	-1.60232	-1.52183	0.109085	0.715123	-0.784803	0.922795		G protein-coupled receptor 176
C20orf196	149840	PL-50073	-1.60172	-1.40966	0.109218	0.715265	-0.306761	0.96353		chromosome 20 open reading frame 196
D4S234E	27065	PL-50057	-1.60149	-1.61215	0.109268	0.715265	-1.29172	0.831974		DNA segment on chromosome 4 (unique) 234 expressed sequence
ENO1	2023	PL-50014	-1.60117	-1.28356	0.109339	0.715265	-1.18533	0.85711		enolase 1, (alpha)
LOC134466	134466	PL-50072	-1.60114	-1.38612	0.109345	0.715265	1.77837	1.24615		hypothetical protein LOC134466
ZC3H11B	0	PL-50083	-1.60085	-1.3038	0.109411	0.715265	-1.33615	0.846307		zinc finger CCCH-type containing 11B
PGR	5241	PL-50018	-1.60038	-1.30272	0.109515	0.715265	-0.486755	0.943388		progesterone receptor
C11orf36	283303	PL-50077	-1.60011	-1.35223	0.109575	0.715265	0.498071	1.05864		chromosome 11 open reading frame 36
UBE4B	10277	PL-50015	-1.59992	-1.31151	0.109617	0.715265	0.520678	1.09037		ubiquitination factor E4B (UFD2 homolog, yeast)
MRPL34	64981	PL-50064	-1.59944	-1.43134	0.109723	0.715265	-1.05372	0.87069		mitochondrial ribosomal protein L34
SLC6A3	6531	PL-50024	-1.59911	-1.40376	0.109797	0.715265	-0.519206	0.925805		solute carrier family 6 (neurotransmitter transporter, dopamine), member 3
SHFM3P1	26226	PL-50015	-1.59887	-1.29214	0.10985	0.715265	1.00961	1.15852		split hand/foot malformation (ectrodactyly) type 3 pseudogene 1
MED6	10001	PL-50018	-1.59885	-1.30528	0.109854	0.715265	1.37475	1.17754		mediator of RNA polymerase II transcription, subunit 6 homolog (S. cerevisiae)
tcag7.350	0	PL-50086	-1.59863	-1.4289	0.109904	0.715357	-0.3538	0.959332		similar to ribosomal protein L15
PNMT	5409	PL-50011	-1.59754	-1.3527	0.110145	0.716324	-0.356048	0.960074		phenylethanolamine N-methyltransferase
EDEM3	80267	PL-50012	-1.59725	-1.40449	0.11021	0.716324	-0.241754	0.972877		ER degradation enhancer, mannosidase alpha-like 3
TAS2R8	50836	PL-50005	-1.59725	-1.55518	0.11021	0.716324	-0.156873	0.97507		taste receptor, type 2, member 8
LRRC21	26103	PL-50056	-1.59716	-1.52129	0.110231	0.716324	-1.28984	0.844649		leucine rich repeat containing 21
KRTAP13-2	337959	PL-50079	-1.59614	-1.33869	0.110458	0.717242	0.661246	1.08324		keratin associated protein 13-2
ATG3	64422	PL-50064	-1.59543	-1.44654	0.110617	0.717698	0.171741	1.02315		ATG3 autophagy related 3 homolog (S. cerevisiae)
SAP30BP	29115	PL-50022	-1.59541	-1.44272	0.11062	0.717698	0.371352	1.05085		SAP30 binding protein
CCDC60	160777	PL-50074	-1.59523	-1.37559	0.110661	0.717729	-1.41358	0.853041		coiled-coil domain containing 60
C6orf204	387119	PL-50080	-1.59237	-1.30996	0.111302	0.720327	-1.4855	0.828849		chromosome 6 open reading frame 204
REG3A	5068	PL-50007	-1.59232	-1.45785	0.111312	0.720327	-0.429679	0.946826		regenerating islet-derived 3 alpha
STARD13	90627	PL-50069	-1.59183	-1.40285	0.111422	0.720449	-0.630698	0.924876		START domain containing 13
OR7C2	26658	PL-50005	-1.59114	-1.51425	0.111577	0.720881	0.856841	1.09035		olfactory receptor, family 7, subfamily C, member 2
CLDN11	5010	PL-50018	-1.59075	-1.30316	0.111665	0.720984	1.67282	1.21665		claudin 11 (oligodendrocyte transmembrane protein)
LOC338731	0	PL-50083	-1.59023	-1.30514	0.111783	0.721519	-0.53905	0.934882		hypothetical LOC338731
TXNDC9	10190	PL-50053	-1.58918	-1.28563	0.11202	0.721836	0.149837	1.03052		thioredoxin domain containing 9
HOXD13	3239	PL-50009	-1.58885	-1.27997	0.112094	0.721836	-0.0634471	0.994897		homeobox D13
LOC127309	0	PL-50081	-1.58876	-1.32941	0.112115	0.721836	-0.832316	0.895257		similar to RIKEN cDNA 4930549C01
CEP68	23177	PL-50055	-1.58874	-1.59216	0.11212	0.721836	1.08669	1.15535		centrosomal protein 68kDa
GBP5	115362	PL-50070	-1.58753	-1.39338	0.112393	0.722452	1.22035	1.13984		guanylate binding protein 5
SIAE	54414	PL-50059	-1.58734	-1.584	0.112435	0.722452	0.112926	1.01742		sialic acid acetylesterase
LOC389311	0	PL-50085	-1.587	-1.48935	0.112512	0.722452	-0.730335	0.911507		hypothetical LOC389311
LOC389442	0	PL-50085	-1.58676	-1.4886	0.112568	0.722452	0.203865	1.02626		hypothetical LOC389442
LOC126147	126147	PL-50071	-1.58663	-1.36434	0.112596	0.722452	0.386897	1.04778		hypothetical protein BC018697
RAMP3	10268	PL-50016	-1.58609	-1.27704	0.112719	0.722452	0.12075	1.01829		receptor (G protein-coupled) activity modifying protein 3
ZNF345	25850	PL-50056	-1.58608	-1.51429	0.112722	0.722452	-1.39819	0.831107		zinc finger protein 345
MMP1	4312	PL-50013	-1.58602	-1.3346	0.112734	0.722452	-0.364958	0.960873		matrix metallopeptidase 1 (interstitial collagenase)
SCNN1B	6338	PL-50019	-1.58596	-1.34253	0.112749	0.722452	-1.39645	0.822235		sodium channel, nonvoltage-gated 1, beta (Liddle syndrome)
PAGE2B	0	PL-50088	-1.58567	-1.46856	0.112813	0.722452	0.50194	1.05286		P antigen family, member 2B
C21orf58	54058	PL-50059	-1.58558	-1.60024	0.112834	0.722452	0.700827	1.10521		chromosome 21 open reading frame 58
LOC390009	0	PL-50086	-1.5855	-1.42293	0.112853	0.722452	0.642665	1.0735		similar to ribosomal protein S26
[truncated: 19,096 more rows]

## Sheet: ribosomal protein s
Gene Symbol	Entrez Gene ID	Stock_ID	Mean Z score luciferase	Luciferase fold change	p value	q value	Mean Z score CellTiterGlo	CellTiterGlo fold change	Number of siRNA duplexes reconfirmed on deconvolution
RPSA	3921	PL-50016	-2.98538	-1.58617	0.00283227	0.148304	-0.375297	0.946425		ribosomal protein SA
RPS2	6187	PL-50019	-3.24053	-1.87081	0.00119309	0.0869237	1.02059	1.15363	(ribosomal subunit)	ribosomal protein S2
RPS3	6188	PL-50019	-2.27799	-1.55583	0.0227272	0.433988	1.26384	1.18853		ribosomal protein S3
RPS3A	6189	PL-50050	-4.64724	-3.30709	3.36404e-06	0.00109212	0.681914	1.09258	(ribosomal subunit)	ribosomal protein S3A
RPS4X	6191	PL-50024	-6.74706	-4.18798	1.50875e-11	2.1791e-08	2.58032	1.46312	(ribosomal subunit)	ribosomal protein S4, X-linked
RPS4Y1	6192	PL-50050	-0.520277	-1.14305	0.60287	0.902679	0.761176	1.10512		ribosomal protein S4, Y-linked 1
RPS4Y2	140032	PL-50072	0.374729	1.08154	0.707862	0.910396	0.151384	1.0237		ribosomal protein S4, Y-linked 2
RPS5	6193	PL-50019	-2.5015	-1.62581	0.0123669	0.329443	-0.106868	0.985987		ribosomal protein S5
RPS6	6194	PL-50050	-5.60253	-4.22528	2.11244e-08	1.59038e-05	2.66933	1.41909	(ribosomal subunit)	ribosomal protein S6
RPS7	6201	PL-50050	-4.38222	-3.09178	1.17478e-05	0.00271714	0.932137	1.1306	(ribosomal subunit)	ribosomal protein S7
RPS8	6202	PL-50050	-5.5447	-4.16822	2.94457e-08	2.11983e-05	0.499415	1.06729	(ribosomal subunit)	ribosomal protein S8
RPS9	6203	PL-50024	-7.12663	-4.53136	1.02854e-12	2.08223e-09	2.89447	1.53754	(ribosomal subunit)	ribosomal protein S9
RPS10	6204	PL-50050	-2.68691	-1.99385	0.00721162	0.24987	0.332983	1.04464		ribosomal protein S10
RPS11	6205	PL-50050	-6.58795	-5.44719	4.4595e-11	5.63303e-08	1.5001	1.21574	(ribosomal subunit)	ribosomal protein S11
RPS12	6206	PL-50050	-5.42146	-4.03183	5.91158e-08	3.61011e-05	-0.00503352	0.998763	(ribosomal subunit)	ribosomal protein S12
RPS13	6207	PL-50050	-6.58861	-5.4376	4.4397e-11	5.63303e-08	1.07057	1.15041	(ribosomal subunit)	ribosomal protein S13
RPS14	6208	PL-50050	-4.80314	-3.44863	1.56199e-06	0.000571748	0.330891	1.04601	(ribosomal subunit)	ribosomal protein S14
RPS15	6209	PL-50050	-5.04032	-3.65986	4.64753e-07	0.000207994	1.39709	1.19785	(ribosomal subunit)	ribosomal protein S15
RPS15A	6210	PL-50050	-5.41345	-4.02158	6.1821e-08	3.63015e-05	1.36092	1.19358	(ribosomal subunit)	ribosomal protein S15a
RPS16	6217	PL-50024	-5.4443	-3.15049	5.20088e-08	3.3021e-05	2.72539	1.49941	(ribosomal subunit)	ribosomal protein S16
RPS17	6218	PL-50050	-1.2384	-1.37838	0.215568	0.7963	0.557784	1.07727		ribosomal protein S17
RPS18	6222	PL-50050	-3.70902	-2.60281	0.000208066	0.0238632	0.938839	1.12869	(ribosomal subunit)	ribosomal protein S18
RPS19	6223	PL-50024	-4.70135	-2.72135	2.58452e-06	0.00088443	1.40548	1.23037	(ribosomal subunit)	ribosomal protein S19
RPS20	6224	PL-50050	-4.75684	-3.40628	1.96646e-06	0.0006945	1.58641	1.22954	(ribosomal subunit)	ribosomal protein S20
RPS21	6227	PL-50019	-0.795497	-1.16167	0.426325	0.879144	0.772024	1.11368		ribosomal protein S21
RPS23	6228	PL-50050	-4.48478	-3.16873	7.29899e-06	0.0020401	0.264692	1.0345	(ribosomal subunit)	ribosomal protein S23
RPS24	6229	PL-50050	-7.03421	-6.10752	2.00398e-12	3.68724e-09	1.36357	1.19449	(ribosomal subunit)	ribosomal protein S24
RPS25	6230	PL-50050	-4.61419	-3.27485	3.94626e-06	0.00121531	1.5712	1.22918	(ribosomal subunit)	ribosomal protein S25
RPS26	6231	PL-50050	-7.4783	-6.86002	7.52919e-14	1.90855e-10	1.54133	1.22347	(ribosomal subunit)	ribosomal protein S26
RPS27	6232	PL-50024	-0.861267	-1.20024	0.389091	0.867808	0.975072	1.14719		ribosomal protein S27 (metallopanstimulin 1)
RPS27A	6233	PL-50050	-5.6312	-4.25789	1.78963e-08	1.44323e-05	1.83113	1.26903	(ribosomal subunit)	ribosomal protein S27a
RPS27L	51065	PL-50056	-0.601487	-1.16862	0.547515	0.895428	0.515334	1.07087		ribosomal protein S27-like
RPS28	6234	PL-50050	-6.13844	-4.85263	8.33338e-10	8.41054e-07	1.14295	1.16211	(ribosomal subunit)	ribosomal protein S28
RPS29	6235	PL-50024	-8.38577	-5.92308	5.03956e-17	0	1.8745	1.31544	(ribosomal subunit)	ribosomal protein S29
				-3.22021
total gene number
34

## Sheet: ribosomal protein l
Gene Symbol	Entrez Gene ID	Stock_ID	Mean Z score luciferase	Luciferase fold change	p value	q value	Mean Z score CellTiterGlo	CellTiterGlo fold change	Number of siRNA duplexes reconfirmed on deconvolution
RPLP0	6175	PL-50050	0.765253	1.21502	0.444121	0.880698	2.1257	1.31878		ribosomal protein, large, P0
RPLP0-like	0	PL-50081	0.24483	1.04492	0.806588	0.916261	1.10244	1.16107		similar to ribosomal protein P0
RPLP1	6176	PL-50050	-1.19451	-1.36013	0.232277	0.804724	1.66451	1.24136		ribosomal protein, large, P1
RPLP2	6181	PL-50050	-0.141784	-1.03765	0.887251	0.920094	2.12451	1.31823		ribosomal protein, large, P2
RPL3	6122	PL-50050	-0.0938372	-1.0259	0.925238	0.923911	-1.21577	0.853286		ribosomal protein L3
RPL4	6124	PL-50050	-0.151932	-1.03899	0.879241	0.920094	0.972719	1.13476		ribosomal protein L4
RPL41	6171	PL-50050	-0.0894988	-1.02326	0.928686	0.924024	-0.30892	0.959367		ribosomal protein L41
RPL5	6125	PL-50024	1.4132	1.34909	0.157598	0.756668	0.927246	1.15203		ribosomal protein L5
RPL6	6128	PL-50050	1.01654	1.29858	0.309374	0.841385	0.609752	1.08422		ribosomal protein L6
RPL7	6129	PL-50050	-1.64112	-1.52544	0.100773	0.703809	1.46103	1.20841		ribosomal protein L7
RPL7A	6130	PL-50050	-0.231301	-1.05871	0.817081	0.916932	0.189731	1.02351		ribosomal protein L7a
RPL7L1	285855	PL-50078	-0.86373	-1.16787	0.387736	0.8675	-1.76065	0.67577		ribosomal protein L7-like 1
RPL8	6132	PL-50050	-0.563562	-1.15619	0.573053	0.897834	-0.648611	0.918249		ribosomal protein L8
RPL9	6133	PL-50050	-1.09481	-1.32683	0.273601	0.827319	0.784401	1.10725		ribosomal protein L9
RPL10	6134	PL-50024	-1.37326	-1.34084	0.169672	0.764367	1.85732	1.3139		ribosomal protein L10
RPL10A	4736	PL-50049	-2.50944	-1.51431	0.0120921	0.327663	1.7946	1.27172		ribosomal protein L10a
RPL10L	140801	PL-50073	0.648682	1.16031	0.516544	0.889656	0.137507	1.02073		ribosomal protein L10-like
RPL11	6135	PL-50024	-1.94804	-1.5207	0.0514104	0.584773	0.763523	1.11738		ribosomal protein L11
RPL12	6136	PL-50050	-0.364057	-1.09863	0.715816	0.910467	0.499012	1.06737		ribosomal protein L12
RPL13	6137	PL-50050	1.10014	1.3267	0.27127	0.827023	-0.564204	0.928796		ribosomal protein L13
RPL13A	23521	PL-50024	-0.0801502	-1.01374	0.936118	0.924854	-0.0962425	0.986242		ribosomal protein L13a
RPL14	9045	PL-50052	-0.799599	-1.14632	0.423943	0.878205	1.00642	1.13885		ribosomal protein L14
RPL14L	0	PL-50083	0.903565	1.16292	0.366226	0.865253	1.91669	1.26772		ribosomal protein L14-like
RPL15	6138	PL-50050	1.15983	1.34731	0.246118	0.814376	-1.7753	0.792861		ribosomal protein L15
RPL17	6139	PL-50050	1.02752	1.30257	0.304178	0.841385	-0.206391	0.97304		ribosomal protein L17
RPL18	6141	PL-50050	-0.276493	-1.07481	0.782169	0.914557	-0.450624	0.942382		ribosomal protein L18
RPL18A	6142	PL-50050	-0.0946239	-1.02609	0.924614	0.923911	2.04621	1.30538		ribosomal protein L18a
RPL19	6143	PL-50050	0.326089	1.08728	0.744357	0.914557	0.79993	1.10905		ribosomal protein L19
RPL21	6144	PL-50050	-0.638772	-1.17963	0.522971	0.892365	0.776124	1.10501		ribosomal protein L21
RPL22	6146	PL-50050	0.395517	1.1072	0.692461	0.908919	-0.924515	0.886282		ribosomal protein L22
RPL22L1	0	PL-50082	-0.496444	-1.08979	0.619581	0.90496	-0.963724	0.869497		ribosomal protein L22-like 1
RPL23	9349	PL-50052	0.298984	1.047	0.764952	0.914557	1.53004	1.22287		ribosomal protein L23
RPL23A	6147	PL-50050	-0.355781	-1.09549	0.722005	0.910728	-0.215806	0.971924		ribosomal protein L23a
RPL24	6152	PL-50050	0.222981	1.05826	0.82355	0.916932	1.3182	1.18622		ribosomal protein L24
RPL26	6154	PL-50050	-0.118581	-1.0305	0.905607	0.921795	0.479669	1.06442		ribosomal protein L26
RPL26L1	51121	PL-50058	-1.42455	-1.53152	0.154288	0.75343	-0.897811	0.892471		ribosomal protein L26-like 1
RPL27	6155	PL-50050	0.48502	1.13322	0.627662	0.905526	-0.0908197	0.988808		ribosomal protein L27
RPL27A	6157	PL-50050	-0.428744	-1.11565	0.668109	0.908919	0.548471	1.07476		ribosomal protein L27a
RPL28	6158	PL-50050	-0.136879	-1.03728	0.891126	0.920094	0.811629	1.1121		ribosomal protein L28
RPL29	6159	PL-50050	-0.504322	-1.13847	0.614035	0.903862	-0.0188631	0.998404		ribosomal protein L29
RPL30	6156	PL-50050	-0.550748	-1.15282	0.581807	0.898804	1.09363	1.15471		ribosomal protein L30
RPL31	6160	PL-50050	0.128251	1.03514	0.89795	0.920588	1.12438	1.15646		ribosomal protein L31
RPL32	6161	PL-50024	-0.545099	-1.12299	0.585685	0.899089	1.34834	1.21247		ribosomal protein L32
RPL34	6164	PL-50050	0.136787	1.03506	0.891199	0.920094	0.928669	1.12854		ribosomal protein L34
RPL35	11224	PL-50055	0.915606	1.32199	0.359874	0.864102	0.558308	1.07378		ribosomal protein L35
RPL35A	6165	PL-50050	-3.04238	-2.18823	0.00234715	0.134459	1.21468	1.1725		ribosomal protein L35a
RPL36	25873	PL-50056	-0.205381	-1.04656	0.837274	0.917454	1.35151	1.19399		ribosomal protein L36
RPL36A	6173	PL-50050	1.99267	1.67191	0.046298	0.562779	0.244206	1.03228		ribosomal protein L36a
RPL36AL	6166	PL-50050	0.103002	1.02675	0.917961	0.923688	-0.0721911	0.989917		ribosomal protein L36a-like
RPL37	6167	PL-50024	0.149585	1.03451	0.881092	0.920094	0.634997	1.09385		ribosomal protein L37
RPL37A	6168	PL-50024	-0.587228	-1.13142	0.557051	0.897341	2.07856	1.35727		ribosomal protein L37a
RPL38	6169	PL-50050	-1.99192	-1.67104	0.0463803	0.562779	0.613824	1.08267		ribosomal protein L38
RPL39	6170	PL-50050	1.0907	1.32452	0.275406	0.828428	1.07104	1.15272		ribosomal protein L39
RPL39L	116832	PL-50071	2.0322	1.47949	0.0421331	0.536378	1.21862	1.14714		ribosomal protein L39-like
RPL3L	6123	PL-50050	0.875687	1.25182	0.3812	0.867397	-1.14554	0.860937		ribosomal protein L3-like
				-0.203023
total gene number
55

## Sheet: EIF1
Gene Symbol	Entrez Gene ID	Stock_ID	Mean Z score luciferase	Luciferase fold change	p value	q value	Mean Z score CellTiterGlo	CellTiterGlo fold change	Number of siRNA duplexes reconfirmed on deconvolution
EIF1	10209	PL-50053	0.863594	1.14964	0.387811	0.8675	0.166831	1.01591		eukaryotic translation initiation factor 1
EIF1AX	1964	PL-50047	-3.00459	-2.04916	0.0026594	0.14215	-0.946606	0.864716		eukaryotic translation initiation factor 1A, X-linked
EIF1AY	9086	PL-50010	-0.8706	-1.19045	0.383972	0.8675	1.85833	1.27737		eukaryotic translation initiation factor 1A, Y-linked
EIF1B	10289	PL-50053	0.176783	1.03358	0.859679	0.918561	1.07067	1.17726		eukaryotic translation initiation factor 1B
				-0.264097
total gene number
4

## Sheet: EIF2
Gene Symbol	Entrez Gene ID	Stock_ID	Mean Z score luciferase	Luciferase fold change	p value	q value	Mean Z score CellTiterGlo	CellTiterGlo fold change	Number of siRNA duplexes reconfirmed on deconvolution
EIF2A	83939	PL-50067	-1.83309	-1.48364	0.0667892	0.631712	-0.285444	0.9645		eukaryotic translation initiation factor 2A, 65kDa
EIF2B1	1967	PL-50021	1.03474	1.26157	0.300789	0.83926	0.105876	1.01776		eukaryotic translation initiation factor 2B, subunit 1 alpha, 26kDa
EIF2B2	8892	PL-50008	0.12236	1.02345	0.902614	0.921675	0.722244	1.08796		eukaryotic translation initiation factor 2B, subunit 2 beta, 39kDa
EIF2B3	8891	PL-50014	1.68328	1.3002	0.0923212	0.689929	-0.534252	0.920259		eukaryotic translation initiation factor 2B, subunit 3 gamma, 58kDa
EIF2B4	8890	PL-50010	-0.19271	-1.03783	0.847186	0.917675	0.660888	1.08948		eukaryotic translation initiation factor 2B, subunit 4 delta, 67kDa
EIF2B5	8893	PL-50010	1.28353	1.30315	0.199305	0.786347	1.38256	1.20014		eukaryotic translation initiation factor 2B, subunit 5 epsilon, 82kDa
EIF2C1	26523	PL-50057	1.44225	1.5349	0.149232	0.750619	-1.07036	0.857307		eukaryotic translation initiation factor 2C, 1
EIF2C2	27161	PL-50057	1.0624	1.36988	0.288056	0.833424	0.10146	1.01843		eukaryotic translation initiation factor 2C, 2
EIF2C3	192669	PL-50075	-0.0861749	-1.01717	0.931327	0.924063	-0.805774	0.920424		eukaryotic translation initiation factor 2C, 3
EIF2C4	192670	PL-50075	0.245362	1.04968	0.806176	0.916261	0.917038	1.09978		eukaryotic translation initiation factor 2C, 4
EIF2S1	1965	PL-50047	-1.25139	-1.35502	0.210792	0.795611	-0.144189	0.978167		eukaryotic translation initiation factor 2, subunit 1 alpha, 35kDa
EIF2S2	8894	PL-50052	-4.31958	-2.17671	1.5633e-05	0.00334628	0.402356	1.0515	1/4	eukaryotic translation initiation factor 2, subunit 2 beta, 38kDa
EIF2S3	1968	PL-50047	-3.14433	-2.12585	0.00166469	0.109033	0.543857	1.08721		eukaryotic translation initiation factor 2, subunit 3 gamma, 52kDa
				-0.027184
total gene number
13

## Sheet: EIF3
Gene Symbol	Entrez Gene ID	Stock_ID	Mean Z score luciferase	Luciferase fold change	p value	q value	Mean Z score CellTiterGlo	CellTiterGlo fold change	Number of siRNA duplexes reconfirmed on deconvolution
EIF3S1	8669	PL-50010	-0.571275	-1.12559	0.567813	0.897834	0.7361	1.09489		eukaryotic translation initiation factor 3, subunit 1 alpha, 35kDa
EIF3S10	8661	PL-50021	-0.656561	-1.14981	0.511463	0.888669	1.68812	1.26787		eukaryotic translation initiation factor 3, subunit 10 theta, 150/170kDa
EIF3S12	27335	PL-50057	-1.0511	-1.3787	0.293212	0.835229	-1.43101	0.813812		eukaryotic translation initiation factor 3, subunit 12
EIF3S2	8668	PL-50010	1.95044	1.48245	0.0511234	0.583249	3.27181	1.53952		eukaryotic translation initiation factor 3, subunit 2 beta, 36kDa
EIF3S3	8667	PL-50010	2.0389	1.49933	0.0414599	0.534997	-2.04478	0.767258		eukaryotic translation initiation factor 3, subunit 3 gamma, 40kDa
EIF3S4	8666	PL-50010	0.0544316	-1.00076	0.956591	0.926916	-0.816233	0.897561		eukaryotic translation initiation factor 3, subunit 4 delta, 44kDa
EIF3S5	8665	PL-50010	2.92259	1.80103	0.00347129	0.168185	-1.36164	0.834151		eukaryotic translation initiation factor 3, subunit 5 epsilon, 47kDa
EIF3S6	3646	PL-50010	1.62335	1.39451	0.104515	0.708864	-0.613395	0.918231		eukaryotic translation initiation factor 3, subunit 6 48kDa
EIF3S6IP	51386	PL-50058	0.435097	1.13897	0.663492	0.908236	-0.660636	0.924534		eukaryotic translation initiation factor 3, subunit 6 interacting protein
EIF3S7	8664	PL-50010	1.89679	1.46097	0.0578556	0.605229	-1.12595	0.86435		eukaryotic translation initiation factor 3, subunit 7 zeta, 66/67kDa
EIF3S8	8663	PL-50010	0.961382	1.21609	0.33636	0.853575	1.30661	1.18173		eukaryotic translation initiation factor 3, subunit 8, 110kDa
EIF3S9	8662	PL-50010	-2.08597	-1.51754	0.0369809	0.517046	-0.121746	0.979613		eukaryotic translation initiation factor 3, subunit 9 eta, 116kDa
				0.318412
total gene number
12

## Sheet: EIF4
Gene Symbol	Entrez Gene ID	Stock_ID	Mean Z score luciferase	Luciferase fold change	p value	q value	Mean Z score CellTiterGlo	CellTiterGlo fold change	Number of siRNA duplexes reconfirmed on deconvolution
EIF4A1	1973	PL-50048	1.51902	1.30514	0.128757	0.736061	0.0708219	1.0135		eukaryotic translation initiation factor 4A, isoform 1
EIF4A2	1974	PL-50048	-2.08429	-1.42763	0.0371339	0.517046	-0.241858	0.964387		eukaryotic translation initiation factor 4A, isoform 2
EIF4A3	9775	PL-50052	-1.36374	-1.2739	0.172649	0.767212	0.0861989	1.01298		eukaryotic translation initiation factor 4A, isoform 3
EIF4B	1975	PL-50010	1.84107	1.45368	0.0656113	0.627903	1.59685	1.23472		eukaryotic translation initiation factor 4B
EIF4E	1977	PL-50010	-0.0674304	-1.01046	0.946239	0.926113	-1.21379	0.857582		eukaryotic translation initiation factor 4E
EIF4E1B	0	PL-50082	0.493222	1.08849	0.621856	0.905526	-0.745672	0.897669		eukaryotic translation initiation factor 4E family member 1B
EIF4E2	9470	PL-50052	0.688745	1.1364	0.490983	0.884187	-0.187314	0.978626		eukaryotic translation initiation factor 4E family member 2
EIF4G1	1981	PL-50048	0.917697	1.17312	0.358777	0.863695	-0.704172	0.90345		eukaryotic translation initiation factor 4 gamma, 1
EIF4G2	1982	PL-50048	0.0563413	1.01111	0.95507	0.926632	-1.7251	0.778327		eukaryotic translation initiation factor 4 gamma, 2
EIF4G3	8672	PL-50081	0.58637	1.11081	0.557627	0.897341	1.49612	1.22459		eukaryotic translation initiation factor 4 gamma, 3
EIF4H	7458	PL-50010	-0.958192	-1.21057	0.337966	0.853577	-1.1726	0.856441		eukaryotic translation initiation factor 4H
				0.305108
total gene number
11

## Sheet: EIF5
Gene Symbol	Entrez Gene ID	Stock_ID	Mean Z score luciferase	Luciferase fold change	p value	q value	Mean Z score CellTiterGlo	CellTiterGlo fold change	Number of siRNA duplexes reconfirmed on deconvolution
EIF5	1983	PL-50014	-0.664326	-1.10898	0.506482	0.887981	2.2383	1.36002		eukaryotic translation initiation factor 5
EIF5A	1984	PL-50048	-0.512179	-1.09145	0.608526	0.903862	-1.19088	0.840835		eukaryotic translation initiation factor 5A
EIF5A2	56648	PL-50062	0.780132	1.21776	0.435313	0.880693	0.566754	1.09182		eukaryotic translation initiation factor 5A2
EIF5B	9669	PL-50052	0.911848	1.18661	0.361849	0.864558	0.368384	1.03723		eukaryotic translation initiation factor 5B
				0.0509853
total gene number
4

## Sheet: Cyclin
Gene Symbol	Entrez Gene ID	Stock_ID	Mean Z score luciferase	Luciferase fold change	p value	q value	Mean Z score CellTiterGlo	CellTiterGlo fold change	Number of siRNA duplexes reconfirmed on deconvolution
CCNA1	8900	PL-50021	1.64477	1.41163	0.100018	0.703809	-0.247141	0.966074		cyclin A1
CCNA2	890	PL-50021	0.987984	1.23296	0.323161	0.848874	1.30295	1.19722		cyclin A2
CCNB1	891	PL-50021	0.503627	1.11671	0.614523	0.903936	0.709553	1.1056		cyclin B1
CCNB2	9133	PL-50021	1.44118	1.36132	0.149532	0.750619	0.0426676	1.00518		cyclin B2
CCNB3	85417	PL-50021	0.190434	1.0357	0.848969	0.917675	0.426542	1.05952		cyclin B3
CCNC	892	PL-50021	0.21726	1.04535	0.828006	0.916932	-0.709164	0.902782		cyclin C
CCND1	595	PL-50021	-0.093179	-1.02102	0.925761	0.923911	0.556767	1.07836		cyclin D1
CCND2	894	PL-50021	-0.819452	-1.19127	0.412529	0.874128	0.881415	1.12875		cyclin D2
CCND3	896	PL-50021	0.218815	1.0446	0.826794	0.916932	0.0595035	1.00472		cyclin D3
CCNE1	898	PL-50021	-1.64978	-1.41963	0.0989884	0.703774	0.968425	1.14604		cyclin E1
CCNE2	9134	PL-50021	0.221866	1.05581	0.824418	0.916932	0.767998	1.11147		cyclin E2
CCNF	899	PL-50021	-1.05294	-1.2533	0.292369	0.835229	-0.495751	0.938296		cyclin F
CCNG1	900	PL-50021	0.0482146	1.009	0.961545	0.927606	0.473997	1.07425		cyclin G1
CCNG2	901	PL-50021	1.7022	1.433	0.0887171	0.685025	0.202432	1.0281		cyclin G2
CCNH	902	PL-50021	0.93263	1.22898	0.351011	0.862135	1.25134	1.18793		cyclin H
CCNI	10983	PL-50021	-2.40598	-1.68021	0.0161294	0.379737	0.4362	1.0681		cyclin I
CCNJ	54619	PL-50022	1.02957	1.26227	0.303212	0.841385	1.20145	1.17804		cyclin J
CCNJL	79616	PL-50065	-0.188683	-1.04714	0.850341	0.917818	0.930312	1.12861		cyclin J-like
CCNK	8812	PL-50021	-3.27062	-2.00402	0.00107313	0.0814299	-0.165886	0.98526	1/4	cyclin K
CCNL1	57018	PL-50021	-1.2347	-1.29774	0.216941	0.797267	0.942767	1.13181		cyclin L1
CCNL2	81669	PL-50066	-0.132317	-1.02314	0.894733	0.920219	-0.844067	0.911541		cyclin L2
CCNT1	904	PL-50021	0.571216	1.13087	0.567853	0.897834	0.516935	1.07856		cyclin T1
CCNT2	905	PL-50021	-0.539842	-1.11501	0.589306	0.900566	0.294371	1.03595		cyclin T2
CCNU	10309	PL-50012	-0.985693	-1.22562	0.324284	0.849329	-0.551181	0.938814		cyclin U
CCNY	219771	PL-50020	1.64462	1.39134	0.100049	0.703809	2.29947	1.36584		cyclin Y
CCNYL1	151195	PL-50074	0.912912	1.19989	0.361289	0.864558	1.50236	1.18171		cyclin Y-like 1
				0.141589
total gene number
26

## Sheet: CDK
Gene Symbol	Entrez Gene ID	Stock_ID	Mean Z score luciferase	Luciferase fold change	p value	q value	Mean Z score CellTiterGlo	CellTiterGlo fold change	Number of siRNA duplexes reconfirmed on deconvolution
CDKL1	8814	PL-50001	-3.27166	-1.93221	0.00106917	0.0814299	-2.28413	0.811459	1/4	cyclin-dependent kinase-like 1 (CDC2-related kinase)
CDK5R1	8851	PL-50001	-1.57322	-1.3778	0.115669	0.725377	-0.975775	0.914926		cyclin-dependent kinase 5, regulatory subunit 1 (p35)
CDKL4	344387	PL-50081	-1.44745	-1.2962	0.147772	0.750619	-1.38333	0.830051		cyclin-dependent kinase-like 4
CDK2	1017	PL-50001	-1.15624	-1.26492	0.247582	0.816017	-0.824278	0.927		cyclin-dependent kinase 2
CDK6	1021	PL-50001	-1.1334	-1.25551	0.257044	0.821512	-0.178682	0.98347		cyclin-dependent kinase 6
CDK10	8558	PL-50001	-0.97199	-1.21846	0.331055	0.852018	1.37862	1.13025		cyclin-dependent kinase (CDC2-like) 10
CDK4	1019	PL-50001	-0.806673	-1.18044	0.419855	0.876235	-0.973427	0.916116		cyclin-dependent kinase 4
CDK5R2	8941	PL-50001	-0.0132021	-1.0042	0.989467	0.928053	-0.434394	0.961732		cyclin-dependent kinase 5, regulatory subunit 2 (p39)
CDK8	1024	PL-50001	0.0154843	1.00024	0.987646	0.928052	-1.31285	0.886047		cyclin-dependent kinase 8
CDKL2	8999	PL-50001	0.116997	1.01934	0.906862	0.921803	-0.329389	0.971604		cyclin-dependent kinase-like 2 (CDC2-related kinase)
CINP	51550	PL-50001	0.271489	1.05799	0.786015	0.914557	-1.53689	0.870259		cyclin-dependent kinase 2-interacting protein
CDK5	1020	PL-50001	0.461045	1.10109	0.644766	0.906364	-0.571776	0.949743		cyclin-dependent kinase 5
CDK9	1025	PL-50001	0.471463	1.09897	0.63731	0.905526	-2.18432	0.819526		cyclin-dependent kinase 9 (CDC2-related kinase)
CDKL4	344387	PL-50081	0.612125	1.11606	0.540455	0.894835	1.37643	1.20657		cyclin-dependent kinase-like 4
CDK3	1018	PL-50001	0.676569	1.14147	0.498679	0.885186	-1.38518	0.882372		cyclin-dependent kinase 3
CDKL3	51265	PL-50001	1.24788	1.28599	0.212075	0.79611	-0.405059	0.964355		cyclin-dependent kinase-like 3
CDK7	1022	PL-50001	1.35343	1.31553	0.175917	0.770353	-1.16945	0.898513		cyclin-dependent kinase 7 (MO15 homolog, Xenopus laevis, cdk-activating kinase)
CDKL5	6792	PL-50001	2.01854	1.49745	0.0435351	0.546838	-0.00352681	1.0026		cyclin-dependent kinase-like 5
				0.0613544
total gene number
18

[truncated: 2 more sheets: Cell division cycle, Known factors]
